# Supplementary material for: Clinical impact of pharmacogenomics in pediatric care: insights extracted from clinical exome sequencing
Source: Front Genet. 2025 May 29;16:1574325. doi: 10.3389/fgene.2025.1574325 (PMC12159002; doi:10.3389/fgene.2025.1574325)
Supplement: Supplementary file 12 [file DataSheet1.csv]

Gene	StarAllele	ActivityScore	Function	SV	GRCh38Chr			Sambamba
ABCG2	rs2231142	N/A	Decreased Function	FALSE	4	88131171	88131172	chr4:88131172-88131172	G	T
CACNA1S	c.520C>T	N/A	Malignant Hyperthermia Associated	FALSE	1	201091993	201091994	chr1:201091994-201091994	G	A
CACNA1S	c.3257G>A	N/A	Malignant Hyperthermia Associated	FALSE	1	201060815	201060816	chr1:201060816-201060816	C	T
CFTR	F508del	N/A	Unknown Function	FALSE	7	117559590	117559591	chr7:117559591-117559591	ATCT	A
CFTR	2789+5G->A	N/A	Unknown Function	FALSE	7	117602868	117602869	chr7:117602869-117602869	G	A
CFTR	3272-26A->G	N/A	Unknown Function	FALSE	7	117611555	117611556	chr7:117611556-117611556	A	G
CFTR	3849+10kbC->T	N/A	Unknown Function	FALSE	7	117639961	117639962	chr7:117639962-117639962	C	T
CFTR	711+3A->G	N/A	Unknown Function	FALSE	7	117534368	117534369	chr7:117534369-117534369	A	G
CFTR	A1067T	N/A	Unknown Function	FALSE	7	117611640	117611641	chr7:117611641-117611641	G	A
CFTR	A455E	N/A	Unknown Function	FALSE	7	117548795	117548796	chr7:117548796-117548796	C	A
CFTR	D110E	N/A	Unknown Function	FALSE	7	117530955	117530956	chr7:117530956-117530956	C	A
CFTR	D110H	N/A	Unknown Function	FALSE	7	117530953	117530954	chr7:117530954-117530954	G	C
CFTR	D1152H	N/A	Unknown Function	FALSE	7	117614699	117614700	chr7:117614700-117614700	G	C
CFTR	D1270N	N/A	Unknown Function	FALSE	7	117642528	117642529	chr7:117642529-117642529	G	A
CFTR	D579G	N/A	Unknown Function	FALSE	7	117590409	117590410	chr7:117590410-117590410	A	G
CFTR	E193K	N/A	Unknown Function	FALSE	7	117534363	117534364	chr7:117534364-117534364	G	A
CFTR	E56K	N/A	Unknown Function	FALSE	7	117509035	117509036	chr7:117509036-117509036	G	A
CFTR	E831X	N/A	Unknown Function	FALSE	7	117594930	117594931	chr7:117594931-117594931	G	T
CFTR	F1052V	N/A	Unknown Function	FALSE	7	117611595	117611596	chr7:117611596-117611596	T	G
CFTR	F1074L	N/A	Unknown Function	FALSE	7	117611663	117611664	chr7:117611664-117611664	T	A
CFTR	G1069R	N/A	Unknown Function	FALSE	7	117611646	117611647	chr7:117611647-117611647	G	A
CFTR	G1244E	N/A	Unknown Function	FALSE	7	117642451	117642452	chr7:117642452-117642452	G	A
CFTR	G1349D	N/A	Unknown Function	FALSE	7	117664770	117664771	chr7:117664771-117664771	G	A
CFTR	G178R	N/A	Unknown Function	FALSE	7	117534318	117534319	chr7:117534319-117534319	G	A
CFTR	G551D	N/A	Unknown Function	FALSE	7	117587806	117587807	chr7:117587807-117587807	G	A
CFTR	G551S	N/A	Unknown Function	FALSE	7	117587805	117587806	chr7:117587806-117587806	G	A
CFTR	K1060T	N/A	Unknown Function	FALSE	7	117611620	117611621	chr7:117611621-117611621	A	C
CFTR	L206W	N/A	Unknown Function	FALSE	7	117535285	117535286	chr7:117535286-117535286	T	G
CFTR	P67L	N/A	Unknown Function	FALSE	7	117509069	117509070	chr7:117509070-117509070	C	T
CFTR	R1070Q	N/A	Unknown Function	FALSE	7	117611650	117611651	chr7:117611651-117611651	G	A
CFTR	R1070W	N/A	Unknown Function	FALSE	7	117611649	117611650	chr7:117611650-117611650	C	T
CFTR	R117C	N/A	Unknown Function	FALSE	7	117530974	117530975	chr7:117530975-117530975	C	T
CFTR	R117H	N/A	Unknown Function	FALSE	7	117530975	117530976	chr7:117530976-117530976	G	A
CFTR	R347H	N/A	Unknown Function	FALSE	7	117540270	117540271	chr7:117540271-117540271	G	A
CFTR	R352Q	N/A	Unknown Function	FALSE	7	117540285	117540286	chr7:117540286-117540286	G	A
CFTR	R74W	N/A	Unknown Function	FALSE	7	117509089	117509090	chr7:117509090-117509090	C	T
CFTR	S1251N	N/A	Unknown Function	FALSE	7	117642472	117642473	chr7:117642473-117642473	G	A
CFTR	S1255P	N/A	Unknown Function	FALSE	7	117642483	117642484	chr7:117642484-117642484	T	C
CFTR	S549N	N/A	Unknown Function	FALSE	7	117587800	117587801	chr7:117587801-117587801	G	A
CFTR	S549R(A>C)	N/A	Unknown Function	FALSE	7	117587799	117587800	chr7:117587800-117587800	A	C
CFTR	S549R(T>G)	N/A	Unknown Function	FALSE	7	117587801	117587802	chr7:117587802-117587802	T	G
CFTR	S945L	N/A	Unknown Function	FALSE	7	117603708	117603709	chr7:117603709-117603709	C	T
CFTR	S977F	N/A	Unknown Function	FALSE	7	117606695	117606696	chr7:117606696-117606696	C	T
CYP2B6	*2	N/A	Normal Function	FALSE	19	40991369	40991370	chr19:40991370-40991370	C	T
CYP2B6	*3	N/A	Uncertain Function	FALSE	19	41009350	41009351	chr19:41009351-41009351	C	A
CYP2B6	*4	N/A	Increased Function	FALSE	19	41009358	41009359	chr19:41009359-41009359	A	G
CYP2B6	*5	N/A	Normal Function	FALSE	19	41016810	41016811	chr19:41016811-41016811	C	T
CYP2B6	*6	N/A	Decreased Function	FALSE	19	41006936	41006937	chr19:41006937-41006937	G	T
CYP2B6	*7	N/A	Decreased Function	FALSE	19	41006936	41006937	chr19:41006937-41006937	G	T
CYP2B6	*8	N/A	No Function	FALSE	19	41004377	41004378	chr19:41004378-41004378	A	G
CYP2B6	*9	N/A	Decreased Function	FALSE	19	41006936	41006937	chr19:41006937-41006937	G	T
CYP2B6	*10	N/A	Uncertain Function	FALSE	19	40991367	40991368	chr19:40991368-40991368	A	T
CYP2B6	*11	N/A	Uncertain Function	FALSE	19	40991441	40991442	chr19:40991442-40991442	A	G
CYP2B6	*12	N/A	No Function	FALSE	19	41004125	41004126	chr19:41004126-41004126	G	A
CYP2B6	*13	N/A	No Function	FALSE	19	41004377	41004378	chr19:41004378-41004378	A	G
CYP2B6	*14	N/A	Uncertain Function	FALSE	19	41004381	41004382	chr19:41004382-41004382	G	A
CYP2B6	*15	N/A	Uncertain Function	FALSE	19	41012693	41012694	chr19:41012694-41012694	T	A
CYP2B6	*17	N/A	Normal Function	FALSE	19	40991381	40991382	chr19:40991382-40991382	A	T
CYP2B6	*18	N/A	No Function	FALSE	19	41012316	41012317	chr19:41012317-41012317	T	C
CYP2B6	*19	N/A	Decreased Function	FALSE	19	41006936	41006937	chr19:41006937-41006937	G	T
CYP2B6	*20	N/A	Decreased Function	FALSE	19	41006923	41006924	chr19:41006924-41006924	C	T
CYP2B6	*21	N/A	Uncertain Function	FALSE	19	41012803	41012804	chr19:41012804-41012804	C	A
CYP2B6	*22	N/A	Increased Function	FALSE	19	40991224	40991225	chr19:40991225-40991225	T	C
CYP2B6	*23	N/A	Unknown Function	FALSE	19	41016726	41016727	chr19:41016727-41016727	A	G
CYP2B6	*24	N/A	No Function	FALSE	19	41016778	41016779	chr19:41016779-41016779	G	A
CYP2B6	*25	N/A	Unknown Function	FALSE	19	41016805	41016806	chr19:41016806-41016806	A	T
CYP2B6	*26	N/A	Decreased Function	FALSE	19	41006919	41006920	chr19:41006920-41006920	C	G
CYP2B6	*27	N/A	Uncertain Function	FALSE	19	41007013	41007014	chr19:41007014-41007014	T	C
CYP2B6	*28	N/A	No Function	FALSE	19	41010088	41010089	chr19:41010089-41010089	C	G
CYP2B6	*31	N/A	Normal Function	FALSE	19	41010108	41010109	chr19:41010109-41010109	C	A
CYP2B6	*32	N/A	Normal Function	FALSE	19	41012740	41012741	chr19:41012741-41012741	G	A
CYP2B6	*33	N/A	Uncertain Function	FALSE	19	41016810	41016811	chr19:41016811-41016811	C	A
CYP2B6	*34	N/A	Decreased Function	FALSE	19	40991224	40991225	chr19:40991225-40991225	T	C
CYP2B6	*35	N/A	No Function	FALSE	19	40991224	40991225	chr19:40991225-40991225	T	C
CYP2B6	*36	N/A	Decreased Function	FALSE	19	40991224	40991225	chr19:40991225-40991225	T	C
CYP2B6	*37	N/A	No Function	FALSE	19	41006936	41006937	chr19:41006937-41006937	G	T
CYP2B6	*38	N/A	No Function	FALSE	19	41004015	41004016	chr19:41004016-41004016	T	A
CYP2C9	*2	0.5	Decreased Function	FALSE	10	94942290	94942291	chr10:94942291-94942291	C	T
CYP2C9	*3	0	No Function	FALSE	10	94981296	94981297	chr10:94981297-94981297	A	C
CYP2C9	*4	0.5	Decreased Function	FALSE	10	94981297	94981298	chr10:94981298-94981298	T	C
CYP2C9	*5	0.5	Decreased Function	FALSE	10	94981301	94981302	chr10:94981302-94981302	C	G
CYP2C9	*6	0	No Function	FALSE	10	94949281	94949282	chr10:94949282-94949282	GA	G
CYP2C9	*7	N/A	Uncertain Function	FALSE	10	94938737	94938738	chr10:94938738-94938738	C	A
CYP2C9	*8	0.5	Decreased Function	FALSE	10	94942309	94942310	chr10:94942310-94942310	G	A
CYP2C9	*9	1	Normal Function	FALSE	10	94949217	94949218	chr10:94949218-94949218	A	G
CYP2C9	*10	N/A	Uncertain Function	FALSE	10	94949280	94949281	chr10:94949281-94949281	A	G
CYP2C9	*11	0.5	Decreased Function	FALSE	10	94981224	94981225	chr10:94981225-94981225	C	T
CYP2C9	*12	0.5	Decreased Function	FALSE	10	94989020	94989021	chr10:94989021-94989021	C	T
CYP2C9	*13	0	No Function	FALSE	10	94941958	94941959	chr10:94941959-94941959	T	C
CYP2C9	*14	0.5	Decreased Function	FALSE	10	94942234	94942235	chr10:94942235-94942235	G	A
CYP2C9	*15	0	No Function	FALSE	10	94947782	94947783	chr10:94947783-94947783	C	A
CYP2C9	*16	0.5	Decreased Function	FALSE	10	94972179	94972180	chr10:94972180-94972180	A	G
CYP2C9	*17	N/A	Uncertain Function	FALSE	10	94981365	94981366	chr10:94981366-94981366	C	T
CYP2C9	*18	N/A	Uncertain Function	FALSE	10	94981296	94981297	chr10:94981297-94981297	A	C
CYP2C9	*19	N/A	Uncertain Function	FALSE	10	94988917	94988918	chr10:94988918-94988918	G	C
CYP2C9	*20	N/A	Uncertain Function	FALSE	10	94941897	94941898	chr10:94941898-94941898	G	C
CYP2C9	*21	N/A	Uncertain Function	FALSE	10	94938771	94938772	chr10:94938772-94938772	C	T
CYP2C9	*22	N/A	Uncertain Function	FALSE	10	94938803	94938804	chr10:94938804-94938804	A	G
CYP2C9	*23	0.5	Decreased Function	FALSE	10	94941915	94941916	chr10:94941916-94941916	G	A
CYP2C9	*24	0	No Function	FALSE	10	94981281	94981282	chr10:94981282-94981282	G	A
CYP2C9	*25	0	No Function	FALSE	10	94942210	94942211	chr10:94942211-94942211	GAAAGAAATGG	G
CYP2C9	*26	0.5	Decreased Function	FALSE	10	94942249	94942250	chr10:94942250-94942250	C	G
CYP2C9	*27	N/A	Uncertain Function	FALSE	10	94942309	94942310	chr10:94942310-94942310	G	T
CYP2C9	*28	0.5	Decreased Function	FALSE	10	94947938	94947939	chr10:94947939-94947939	A	T
CYP2C9	*29	0.5	Decreased Function	FALSE	10	94972119	94972120	chr10:94972120-94972120	C	A
CYP2C9	*30	0.5	Decreased Function	FALSE	10	94988984	94988985	chr10:94988985-94988985	G	A
CYP2C9	*31	0.5	Decreased Function	FALSE	10	94981201	94981202	chr10:94981202-94981202	T	C
CYP2C9	*32	N/A	Uncertain Function	FALSE	10	94989023	94989024	chr10:94989024-94989024	G	T
CYP2C9	*33	0	No Function	FALSE	10	94942255	94942256	chr10:94942256-94942256	G	A
CYP2C9	*34	N/A	Uncertain Function	FALSE	10	94981225	94981226	chr10:94981226-94981226	G	A
CYP2C9	*35	0	No Function	FALSE	10	94942234	94942235	chr10:94942235-94942235	G	T
CYP2C9	*36	N/A	Uncertain Function	FALSE	10	94938683	94938684	chr10:94938684-94938684	A	G
CYP2C9	*37	0.5	Decreased Function	FALSE	10	94938828	94938829	chr10:94938829-94938829	A	G
CYP2C9	*38	0.5	Decreased Function	FALSE	10	94941976	94941977	chr10:94941977-94941977	G	C
CYP2C9	*39	0	No Function	FALSE	10	94941982	94941983	chr10:94941983-94941983	G	T
CYP2C9	*40	N/A	Uncertain Function	FALSE	10	94942018	94942019	chr10:94942019-94942019	T	C
CYP2C9	*41	N/A	Uncertain Function	FALSE	10	94942216	94942217	chr10:94942217-94942217	A	G
CYP2C9	*42	0	No Function	FALSE	10	94942231	94942232	chr10:94942232-94942232	G	A
CYP2C9	*43	0	No Function	FALSE	10	94942230	94942231	chr10:94942231-94942231	C	T
CYP2C9	*44	0.5	Decreased Function	FALSE	10	94942249	94942250	chr10:94942250-94942250	C	T
CYP2C9	*45	0	No Function	FALSE	10	94942254	94942255	chr10:94942255-94942255	C	T
CYP2C9	*46	0.5	Decreased Function	FALSE	10	94942305	94942306	chr10:94942306-94942306	G	A
CYP2C9	*47	N/A	Uncertain Function	FALSE	10	94947785	94947786	chr10:94947786-94947786	C	T
CYP2C9	*48	N/A	Uncertain Function	FALSE	10	94947917	94947918	chr10:94947918-94947918	T	C
CYP2C9	*49	N/A	Uncertain Function	FALSE	10	94949129	94949130	chr10:94949130-94949130	A	G
CYP2C9	*50	0.5	Decreased Function	FALSE	10	94949144	94949145	chr10:94949145-94949145	C	T
CYP2C9	*51	N/A	Uncertain Function	FALSE	10	94972134	94972135	chr10:94972135-94972135	A	G
CYP2C9	*52	0	No Function	FALSE	10	94972180	94972181	chr10:94972181-94972181	C	G
CYP2C9	*53	N/A	Uncertain Function	FALSE	10	94972233	94972234	chr10:94972234-94972234	C	T
CYP2C9	*54	N/A	Uncertain Function	FALSE	10	94981250	94981251	chr10:94981251-94981251	C	A
CYP2C9	*55	0.5	Decreased Function	FALSE	10	94981302	94981303	chr10:94981303-94981303	C	A
CYP2C9	*56	N/A	Uncertain Function	FALSE	10	94986042	94986043	chr10:94986043-94986043	A	G
CYP2C9	*57	N/A	Unknown Function	FALSE	10	94947907	94947908	chr10:94947908-94947908	A	C
CYP2C9	*58	N/A	Uncertain Function	FALSE	10	94981230	94981231	chr10:94981231-94981231	C	A
CYP2C9	*59	N/A	Uncertain Function	FALSE	10	94988855	94988856	chr10:94988856-94988856	A	T
CYP2C9	*60	N/A	Uncertain Function	FALSE	10	94988955	94988956	chr10:94988956-94988956	T	C
CYP2C9	*61	0.5	Decreased Function	FALSE	10	94942290	94942291	chr10:94942291-94942291	C	T
CYP2C9	*62	N/A	Unknown Function	FALSE	10	94942233	94942234	chr10:94942234-94942234	C	T
CYP2C9	*63	N/A	Unknown Function	FALSE	10	94942291	94942292	chr10:94942292-94942292	G	A
CYP2C9	*64	N/A	Unknown Function	FALSE	10	94972123	94972124	chr10:94972124-94972124	C	G
CYP2C9	*65	N/A	Unknown Function	FALSE	10	94981199	94981200	chr10:94981200-94981200	G	T
CYP2C9	*66	N/A	Unknown Function	FALSE	10	94981305	94981306	chr10:94981306-94981306	C	G
CYP2C9	*67	N/A	Unknown Function	FALSE	10	94988852	94988853	chr10:94988853-94988853	C	T
CYP2C9	*68	N/A	Unknown Function	FALSE	10	94981296	94981297	chr10:94981297-94981297	A	C
CYP2C9	*69	N/A	Unknown Function	FALSE	10	94947869	94947870	chr10:94947870-94947870	A	G
CYP2C9	*70	N/A	Unknown Function	FALSE	10	94988880	94988881	chr10:94988881-94988881	G	T
CYP2C9	*71	N/A	Unknown Function	FALSE	10	94949280	94949281	chr10:94949281-94949281	A	G
CYP2C19	*1	N/A	Normal Function	FALSE	10	94842866	94842867	chr10:94842867-94842867	A	G
CYP2C19	*2	N/A	No Function	FALSE	10	94775367	94775368	chr10:94775368-94775368	A	G
CYP2C19	*3	N/A	No Function	FALSE	10	94780653	94780654	chr10:94780654-94780654	G	A
CYP2C19	*4	N/A	No Function	FALSE	10	94762706	94762707	chr10:94762707-94762707	A	G
CYP2C19	*5	N/A	No Function	FALSE	10	94852738	94852739	chr10:94852739-94852739	C	T
CYP2C19	*6	N/A	No Function	FALSE	10	94775453	94775454	chr10:94775454-94775454	G	A
CYP2C19	*7	N/A	No Function	FALSE	10	94781999	94782000	chr10:94782000-94782000	T	A
CYP2C19	*8	N/A	No Function	FALSE	10	94775416	94775417	chr10:94775417-94775417	T	C
CYP2C19	*9	N/A	Decreased Function	FALSE	10	94775489	94775490	chr10:94775490-94775490	G	A
CYP2C19	*10	N/A	Decreased Function	FALSE	10	94781858	94781859	chr10:94781859-94781859	C	T
CYP2C19	*11	N/A	Normal Function	FALSE	10	94775507	94775508	chr10:94775508-94775508	G	A
CYP2C19	*12	N/A	Uncertain Function	FALSE	10	94852914	94852915	chr10:94852915-94852915	A	C
CYP2C19	*13	N/A	Normal Function	FALSE	10	94849995	94849996	chr10:94849996-94849996	C	T
CYP2C19	*14	N/A	Uncertain Function	FALSE	10	94762755	94762756	chr10:94762756-94762756	T	C
CYP2C19	*15	N/A	Normal Function	FALSE	10	94762760	94762761	chr10:94762761-94762761	A	C
CYP2C19	*16	N/A	Decreased Function	FALSE	10	94852765	94852766	chr10:94852766-94852766	C	T
CYP2C19	*17	N/A	Increased Function	FALSE	10	94761900	94761901	chr10:94761901-94761901	C	T
CYP2C19	*18	N/A	Normal Function	FALSE	10	94842861	94842862	chr10:94842862-94842862	G	A
CYP2C19	*19	N/A	Decreased Function	FALSE	10	94762856	94762857	chr10:94762857-94762857	A	G
CYP2C19	*22	N/A	No Function	FALSE	10	94780574	94780575	chr10:94780575-94780575	G	C
CYP2C19	*23	N/A	Uncertain Function	FALSE	10	94775160	94775161	chr10:94775161-94775161	G	C
CYP2C19	*24	N/A	No Function	FALSE	10	94842879	94842880	chr10:94842880-94842880	G	A
CYP2C19	*25	N/A	Decreased Function	FALSE	10	94852785	94852786	chr10:94852786-94852786	C	G
CYP2C19	*26	N/A	Decreased Function	FALSE	10	94781944	94781945	chr10:94781945-94781945	G	A
CYP2C19	*28	N/A	Normal Function	FALSE	10	94762760	94762761	chr10:94762761-94762761	A	C
CYP2C19	*29	N/A	Uncertain Function	FALSE	10	94762788	94762789	chr10:94762789-94762789	A	T
CYP2C19	*30	N/A	Uncertain Function	FALSE	10	94775106	94775107	chr10:94775107-94775107	C	T
CYP2C19	*31	N/A	Uncertain Function	FALSE	10	94775121	94775122	chr10:94775122-94775122	C	T
CYP2C19	*32	N/A	Uncertain Function	FALSE	10	94775185	94775186	chr10:94775186-94775186	A	G
CYP2C19	*33	N/A	Uncertain Function	FALSE	10	94780579	94780580	chr10:94780580-94780580	G	A
CYP2C19	*34	N/A	Uncertain Function	FALSE	10	94762712	94762713	chr10:94762713-94762713	C	T
CYP2C19	*35	N/A	No Function	FALSE	10	94775367	94775368	chr10:94775368-94775368	A	G
CYP2C19	*39	N/A	Unknown Function	FALSE	10	94762760	94762761	chr10:94762761-94762761	A	C
CYP2D6	*2	1	Normal Function	FALSE	22	42126611	42126612	chr22:42126612-42126612	C	G
CYP2D6	*3	0	No Function	FALSE	22	42128241	42128242	chr22:42128242-42128242	CT	C
CYP2D6	*4	0	No Function	FALSE	22	42128945	42128946	chr22:42128946-42128946	C	T
CYP2D6	*6	0	No Function	FALSE	22	42129083	42129084	chr22:42129084-42129084	CA	C
CYP2D6	*7	0	No Function	FALSE	22	42127856	42127857	chr22:42127857-42127857	T	G
CYP2D6	*8	0	No Function	FALSE	22	42129033	42129034	chr22:42129034-42129034	C	A
CYP2D6	*9	0.5	Decreased Function	FALSE	22	42128173	42128174	chr22:42128174-42128174	CCTT	C
CYP2D6	*10	0.25	Decreased Function	FALSE	22	42126611	42126612	chr22:42126612-42126612	C	G
CYP2D6	*11	0	No Function	FALSE	22	42129910	42129911	chr22:42129911-42129911	C	G
CYP2D6	*12	0	No Function	FALSE	22	42130668	42130669	chr22:42130669-42130669	C	T
CYP2D6	*14	0.5	Decreased Function	FALSE	22	42129033	42129034	chr22:42129034-42129034	C	T
CYP2D6	*15	0	No Function	FALSE	22	42130654	42130655	chr22:42130655-42130655	C	CA
CYP2D6	*17	0.5	Decreased Function	FALSE	22	42129770	42129771	chr22:42129771-42129771	G	A
CYP2D6	*18	0	No Function	FALSE	22	42126656	42126657	chr22:42126657-42126657	C	CCAGTGGGCA
CYP2D6	*19	0	No Function	FALSE	22	42128248	42128249	chr22:42128249-42128249	CAGTT	C
CYP2D6	*20	0	No Function	FALSE	22	42128812	42128813	chr22:42128813-42128813	A	G
CYP2D6	*21	0	No Function	FALSE	22	42128211	42128212	chr22:42128212-42128212	C	CG
CYP2D6	*22	N/A	Uncertain Function	FALSE	22	42130710	42130711	chr22:42130711-42130711	G	A
CYP2D6	*23	N/A	Uncertain Function	FALSE	22	42129836	42129837	chr22:42129837-42129837	G	A
CYP2D6	*24	N/A	Uncertain Function	FALSE	22	42127938	42127939	chr22:42127939-42127939	T	G
CYP2D6	*25	N/A	Uncertain Function	FALSE	22	42127593	42127594	chr22:42127594-42127594	G	C
CYP2D6	*26	N/A	Uncertain Function	FALSE	22	42127514	42127515	chr22:42127515-42127515	A	G
CYP2D6	*28	N/A	Uncertain Function	FALSE	22	42129087	42129088	chr22:42129088-42129088	G	C
CYP2D6	*29	0.5	Decreased Function	FALSE	22	42127608	42127609	chr22:42127609-42127609	C	T
CYP2D6	*30	N/A	Uncertain Function	FALSE	22	42126611	42126612	chr22:42126612-42126612	C	G
CYP2D6	*31	0	No Function	FALSE	22	42126749	42126750	chr22:42126750-42126750	C	T
CYP2D6	*33	1	Normal Function	FALSE	22	42128308	42128309	chr22:42128309-42128309	C	A
CYP2D6	*34	1	Normal Function	FALSE	22	42127941	42127942	chr22:42127942-42127942	G	A
CYP2D6	*35	1	Normal Function	FALSE	22	42126611	42126612	chr22:42126612-42126612	C	G
CYP2D6	*37	N/A	Uncertain Function	FALSE	22	42128848	42128849	chr22:42128849-42128849	C	T
CYP2D6	*38	0	No Function	FALSE	22	42128198	42128199	chr22:42128199-42128199	CTCAG	C
CYP2D6	*39	1	Normal Function	FALSE	22	42126611	42126612	chr22:42126612-42126612	C	G
CYP2D6	*40	0	No Function	FALSE	22	42128927	42128928	chr22:42128928-42128928	T	TGGGGCGAAAGGGGCGAAA
CYP2D6	*41	0.5	Decreased Function	FALSE	22	42126611	42126612	chr22:42126612-42126612	C	G
CYP2D6	*42	0	No Function	FALSE	22	42127530	42127531	chr22:42127531-42127531	G	GCA
CYP2D6	*43	N/A	Uncertain Function	FALSE	22	42130715	42130716	chr22:42130716-42130716	C	T
CYP2D6	*44	0	No Function	FALSE	22	42127841	42127842	chr22:42127842-42127842	C	G
CYP2D6	*45	1	Normal Function	FALSE	22	42126611	42126612	chr22:42126612-42126612	C	G
CYP2D6	*46	1	Normal Function	FALSE	22	42126611	42126612	chr22:42126612-42126612	C	G
CYP2D6	*47	0	No Function	FALSE	22	42130692	42130693	chr22:42130693-42130693	G	A
CYP2D6	*48	1	Normal Function	FALSE	22	42129821	42129822	chr22:42129822-42129822	G	A
CYP2D6	*49	0.5	Decreased Function	FALSE	22	42129180	42129181	chr22:42129181-42129181	A	T
CYP2D6	*50	0.5	Decreased Function	FALSE	22	42129071	42129072	chr22:42129072-42129072	T	G
CYP2D6	*51	0	No Function	FALSE	22	42127619	42127620	chr22:42127620-42127620	T	G
CYP2D6	*52	N/A	Uncertain Function	FALSE	22	42126914	42126915	chr22:42126915-42126915	C	T
CYP2D6	*53	1	Normal Function	FALSE	22	42129174	42129175	chr22:42129175-42129175	C	A
CYP2D6	*54	0.5	Decreased Function	FALSE	22	42128235	42128236	chr22:42128236-42128236	G	A
CYP2D6	*55	0.5	Decreased Function	FALSE	22	42126956	42126957	chr22:42126957-42126957	T	G
CYP2D6	*56	0	No Function	FALSE	22	42127590	42127591	chr22:42127591-42127591	G	A
CYP2D6	*57	0	No Function	FALSE	22	42126611	42126612	chr22:42126612-42126612	C	G
CYP2D6	*58	N/A	Unknown Function	FALSE	22	42126611	42126612	chr22:42126612-42126612	C	G
CYP2D6	*59	0.5	Decreased Function	FALSE	22	42127852	42127853	chr22:42127853-42127853	C	T
CYP2D6	*60	0	No Function	FALSE	22	42128903	42128904	chr22:42128904-42128904	T	TTA
CYP2D6	*62	0	No Function	FALSE	22	42126747	42126748	chr22:42126748-42126748	G	A
CYP2D6	*64	N/A	Uncertain Function	FALSE	22	42129770	42129771	chr22:42129771-42129771	G	A
CYP2D6	*65	N/A	Uncertain Function	FALSE	22	42126611	42126612	chr22:42126612-42126612	C	G
CYP2D6	*69	0	No Function	FALSE	22	42127803	42127804	chr22:42127804-42127804	C	T
CYP2D6	*70	N/A	Uncertain Function	FALSE	22	42126611	42126612	chr22:42126612-42126612	C	G
CYP2D6	*71	N/A	Uncertain Function	FALSE	22	42130667	42130668	chr22:42130668-42130668	C	T
CYP2D6	*72	N/A	Uncertain Function	FALSE	22	42127473	42127474	chr22:42127474-42127474	C	T
CYP2D6	*73	N/A	Unknown Function	FALSE	22	42129780	42129781	chr22:42129781-42129781	C	T
CYP2D6	*74	N/A	Unknown Function	FALSE	22	42129819	42129820	chr22:42129820-42129820	G	T
CYP2D6	*75	N/A	Uncertain Function	FALSE	22	42126746	42126747	chr22:42126747-42126747	C	T
CYP2D6	*81	0	No Function	FALSE	22	42128181	42128182	chr22:42128182-42128182	A	T
CYP2D6	*82	N/A	Unknown Function	FALSE	22	42129765	42129766	chr22:42129766-42129766	T	C
CYP2D6	*83	N/A	Uncertain Function	FALSE	22	42126611	42126612	chr22:42126612-42126612	C	G
CYP2D6	*84	N/A	Uncertain Function	FALSE	22	42128217	42128218	chr22:42128218-42128218	G	T
CYP2D6	*85	N/A	Unknown Function	FALSE	22	42126634	42126635	chr22:42126635-42126635	A	C
CYP2D6	*86	N/A	Unknown Function	FALSE	22	42128181	42128182	chr22:42128182-42128182	A	T
CYP2D6	*87	N/A	Uncertain Function	FALSE	22	42130692	42130693	chr22:42130693-42130693	G	A
CYP2D6	*88	N/A	Uncertain Function	FALSE	22	42129779	42129780	chr22:42129780-42129780	A	G
CYP2D6	*89	N/A	Uncertain Function	FALSE	22	42129113	42129114	chr22:42129114-42129114	A	G
CYP2D6	*90	N/A	Uncertain Function	FALSE	22	42129098	42129099	chr22:42129099-42129099	T	C
CYP2D6	*91	N/A	Uncertain Function	FALSE	22	42127803	42127804	chr22:42127804-42127804	C	T
CYP2D6	*92	0	No Function	FALSE	22	42128795	42128796	chr22:42128796-42128796	AG	A
CYP2D6	*93	N/A	Uncertain Function	FALSE	22	42128272	42128273	chr22:42128273-42128273	T	G
CYP2D6	*94	N/A	Uncertain Function	FALSE	22	42127610	42127611	chr22:42127611-42127611	T	C
CYP2D6	*95	N/A	Uncertain Function	FALSE	22	42127457	42127458	chr22:42127458-42127458	C	T
CYP2D6	*96	0	No Function	FALSE	22	42126896	42126897	chr22:42126897-42126897	G	A
CYP2D6	*97	N/A	Uncertain Function	FALSE	22	42126697	42126698	chr22:42126698-42126698	G	T
CYP2D6	*98	N/A	Uncertain Function	FALSE	22	42126681	42126682	chr22:42126682-42126682	G	C
CYP2D6	*99	0	No Function	FALSE	22	42129827	42129828	chr22:42129828-42129828	C	G
CYP2D6	*100	0	No Function	FALSE	22	42127962	42127963	chr22:42127963-42127963	TG	T
CYP2D6	*101	0	No Function	FALSE	22	42127845	42127846	chr22:42127846-42127846	GCACATCCGGATGTAGGATC	G
CYP2D6	*102	N/A	Uncertain Function	FALSE	22	42126611	42126612	chr22:42126612-42126612	C	G
CYP2D6	*103	N/A	Unknown Function	FALSE	22	42129042	42129043	chr22:42129043-42129043	T	C
CYP2D6	*104	N/A	Unknown Function	FALSE	22	42129071	42129072	chr22:42129072-42129072	T	A
CYP2D6	*105	N/A	Unknown Function	FALSE	22	42127523	42127524	chr22:42127524-42127524	A	G
CYP2D6	*106	N/A	Uncertain Function	FALSE	22	42126914	42126915	chr22:42126915-42126915	C	T
CYP2D6	*107	N/A	Unknown Function	FALSE	22	42129132	42129133	chr22:42129133-42129133	C	T
CYP2D6	*108	N/A	Unknown Function	FALSE	22	42127556	42127557	chr22:42127557-42127557	T	C
CYP2D6	*109	N/A	Uncertain Function	FALSE	22	42127608	42127609	chr22:42127609-42127609	C	T
CYP2D6	*110	N/A	Unknown Function	FALSE	22	42126735	42126736	chr22:42126736-42126736	C	T
CYP2D6	*111	N/A	Unknown Function	FALSE	22	42129759	42129760	chr22:42129760-42129760	C	T
CYP2D6	*112	N/A	Unknown Function	FALSE	22	42126605	42126606	chr22:42126606-42126606	G	A
CYP2D6	*113	N/A	Unknown Function	FALSE	22	42126752	42126753	chr22:42126753-42126753	C	T
CYP2D6	*114	0	No Function	FALSE	22	42129033	42129034	chr22:42129034-42129034	C	T
CYP2D6	*115	N/A	Unknown Function	FALSE	22	42127973	42127974	chr22:42127974-42127974	T	C
CYP2D6	*116	N/A	Unknown Function	FALSE	22	42127631	42127632	chr22:42127632-42127632	C	G
CYP2D6	*117	N/A	Unknown Function	FALSE	22	42127611	42127612	chr22:42127612-42127612	C	T
CYP2D6	*118	N/A	Unknown Function	FALSE	22	42127899	42127900	chr22:42127900-42127900	T	C
CYP2D6	*119	N/A	Unknown Function	FALSE	22	42127803	42127804	chr22:42127804-42127804	C	T
CYP2D6	*120	0	No Function	FALSE	22	42130727	42130728	chr22:42130728-42130728	AG	A
CYP2D6	*121	N/A	Unknown Function	FALSE	22	42129036	42129037	chr22:42129037-42129037	A	C
CYP2D6	*123	N/A	Unknown Function	FALSE	22	42127803	42127804	chr22:42127804-42127804	C	T
CYP2D6	*124	0	No Function	FALSE	22	42126980	42126981	chr22:42126981-42126981	TGA	T
CYP2D6	*125	N/A	Unknown Function	FALSE	22	42126719	42126720	chr22:42126720-42126720	C	T
CYP2D6	*126	N/A	Unknown Function	FALSE	22	42129134	42129135	chr22:42129135-42129135	G	A
CYP2D6	*128	N/A	Unknown Function	FALSE	22	42129887	42129888	chr22:42129888-42129888	A	C
CYP2D6	*129	0	No Function	FALSE	22	42129155	42129156	chr22:42129156-42129156	C	T
CYP2D6	*130	N/A	Unknown Function	FALSE	22	42128878	42128879	chr22:42128879-42128879	C	A
CYP2D6	*132	N/A	Unknown Function	FALSE	22	42127973	42127974	chr22:42127974-42127974	T	C
CYP2D6	*133	N/A	Unknown Function	FALSE	22	42127602	42127603	chr22:42127603-42127603	C	T
CYP2D6	*134	N/A	Unknown Function	FALSE	22	42127589	42127590	chr22:42127590-42127590	C	T
CYP2D6	*135	N/A	Unknown Function	FALSE	22	42126926	42126927	chr22:42126927-42126927	G	A
CYP2D6	*136	N/A	Unknown Function	FALSE	22	42126877	42126878	chr22:42126878-42126878	G	A
CYP2D6	*137	N/A	Unknown Function	FALSE	22	42126578	42126579	chr22:42126579-42126579	C	T
CYP2D6	*138	N/A	Unknown Function	FALSE	22	42126647	42126648	chr22:42126648-42126648	C	T
CYP2D6	*140	N/A	Unknown Function	FALSE	22	42128329	42128330	chr22:42128330-42128330	G	A
CYP2D6	*141	N/A	Unknown Function	FALSE	22	42126611	42126612	chr22:42126612-42126612	C	G
CYP2D6	*142	N/A	Unknown Function	FALSE	22	42130692	42130693	chr22:42130693-42130693	G	A
CYP2D6	*143	0	No Function	FALSE	22	42129166	42129167	chr22:42129167-42129167	A	C
CYP2D6	*144	N/A	Unknown Function	FALSE	22	42128351	42128352	chr22:42128352-42128352	C	T
CYP2D6	*145	N/A	Unknown Function	FALSE	22	42128927	42128928	chr22:42128928-42128928	T	TGGGGCGAAA
CYP3A5	*2	N/A	Unknown Function	FALSE	7	99652613	99652614	chr7:99652614-99652614	G	T
CYP3A5	*3	N/A	No Function	FALSE	7	99672916	99672917	chr7:99672917-99672917	T	C
CYP3A5	*4	N/A	Unknown Function	FALSE	7	99665237	99665238	chr7:99665238-99665238	T	C
CYP3A5	*5	N/A	Unknown Function	FALSE	7	99666950	99666951	chr7:99666951-99666951	A	G
CYP3A5	*6	N/A	No Function	FALSE	7	99665212	99665213	chr7:99665213-99665213	C	T
CYP3A5	*7	N/A	No Function	FALSE	7	99652770	99652771	chr7:99652771-99652771	T	TA
CYP3A5	*8	N/A	Unknown Function	FALSE	7	99676198	99676199	chr7:99676199-99676199	G	A
CYP3A5	*9	N/A	Unknown Function	FALSE	7	99660516	99660517	chr7:99660517-99660517	C	T
CYP4F2	*2	N/A	Unknown Function	FALSE	19	15897578	15897579	chr19:15897579-15897579	A	C
CYP4F2	*3	N/A	Unknown Function	FALSE	19	15879621	15879622	chr19:15879622-15879622	C	T
DPYD	c.1905+1G>A (*2A)	0	No Function	FALSE	1	97450058	97450059	chr1:97450059-97450059	C	T
DPYD	c.1898delC (*3)	0	No Function	FALSE	1	97450065	97450066	chr1:97450066-97450066	TG	T
DPYD	c.1601G>A (*4)	1	Normal Function	FALSE	1	97515865	97515866	chr1:97515866-97515866	C	T
DPYD	c.1627A>G (*5)	1	Normal Function	FALSE	1	97515839	97515840	chr1:97515840-97515840	T	C
DPYD	c.2194G>A (*6)	1	Normal Function	FALSE	1	97305364	97305365	chr1:97305365-97305365	C	T
DPYD	c.295_298delTCAT (*7)	0	No Function	FALSE	1	97740410	97740411	chr1:97740411-97740411	GATGA	G
DPYD	c.703C>T (*8)	0	No Function	FALSE	1	97691776	97691777	chr1:97691777-97691777	G	A
DPYD	c.85T>C (*9A)	1	Normal Function	FALSE	1	97883329	97883330	chr1:97883330-97883330	A	G
DPYD	c.2657G>A (*9B)	1	Normal Function	FALSE	1	97098598	97098599	chr1:97098599-97098599	C	T
DPYD	c.2983G>T (*10)	0	No Function	FALSE	1	97079071	97079072	chr1:97079072-97079072	C	A
DPYD	c.1003G>T (*11)	1	Normal Function	FALSE	1	97593343	97593344	chr1:97593344-97593344	C	A
DPYD	c.1156G>T (*12)	0	No Function	FALSE	1	97573943	97573944	chr1:97573944-97573944	C	A
DPYD	c.1679T>G (*13)	0	No Function	FALSE	1	97515787	97515788	chr1:97515788-97515788	A	C
DPYD	c.1129-5923C>G, c.1236G>A (HapB3)	0.5	Decreased Function	FALSE	1	97573863	97573864	chr1:97573864-97573864	C	T
DPYD	c.2846A>T	0.5	Decreased Function	FALSE	1	97082391	97082392	chr1:97082392-97082392	T	A
DPYD	c.557A>G	0.5	Decreased Function	FALSE	1	97699474	97699475	chr1:97699475-97699475	T	C
DPYD	c.62G>A	1	Normal Function	FALSE	1	97883352	97883353	chr1:97883353-97883353	C	T
DPYD	c.496A>G	1	Normal Function	FALSE	1	97699535	97699536	chr1:97699536-97699536	T	C
DPYD	c.1218G>A	1	Normal Function	FALSE	1	97573881	97573882	chr1:97573882-97573882	C	T
DPYD	c.1896T>C	1	Normal Function	FALSE	1	97450068	97450069	chr1:97450069-97450069	A	G
DPYD	c.46C>G	1	Normal Function	FALSE	1	97883368	97883369	chr1:97883369-97883369	G	C
DPYD	c.61C>T	0	No Function	FALSE	1	97883353	97883354	chr1:97883354-97883354	G	A
DPYD	c.313G>A	1	Normal Function	FALSE	1	97740400	97740401	chr1:97740401-97740401	C	T
DPYD	c.343A>G	1	Normal Function	FALSE	1	97721650	97721651	chr1:97721651-97721651	T	C
DPYD	c.451A>G	1	Normal Function	FALSE	1	97721542	97721543	chr1:97721543-97721543	T	C
DPYD	c.498G>A	1	Normal Function	FALSE	1	97699533	97699534	chr1:97699534-97699534	C	T
DPYD	c.601A>C	0	No Function	FALSE	1	97699430	97699431	chr1:97699431-97699431	T	G
DPYD	c.632A>G	0	No Function	FALSE	1	97699399	97699400	chr1:97699400-97699400	T	C
DPYD	c.775A>G	1	Normal Function	FALSE	1	97679170	97679171	chr1:97679171-97679171	T	C
DPYD	c.868A>G	0.5	Decreased Function	FALSE	1	97595149	97595150	chr1:97595150-97595150	T	C
DPYD	c.929T>C	1	Normal Function	FALSE	1	97595088	97595089	chr1:97595089-97595089	A	G
DPYD	c.934C>T	1	Normal Function	FALSE	1	97595083	97595084	chr1:97595084-97595084	G	A
DPYD	c.967G>A	1	Normal Function	FALSE	1	97593379	97593380	chr1:97593380-97593380	C	T
DPYD	c.1024G>A	0	No Function	FALSE	1	97593322	97593323	chr1:97593323-97593323	C	T
DPYD	c.1057C>T	0	No Function	FALSE	1	97593289	97593290	chr1:97593290-97593290	G	A
DPYD	c.1108A>G	1	Normal Function	FALSE	1	97593238	97593239	chr1:97593239-97593239	T	C
DPYD	c.1181G>T	1	Normal Function	FALSE	1	97573918	97573919	chr1:97573919-97573919	C	A
DPYD	c.1180C>T	1	Normal Function	FALSE	1	97573919	97573920	chr1:97573920-97573920	G	A
DPYD	c.1260T>A	1	Normal Function	FALSE	1	97573839	97573840	chr1:97573840-97573840	A	T
DPYD	c.1278G>T	1	Normal Function	FALSE	1	97573821	97573822	chr1:97573822-97573822	C	A
DPYD	c.1294G>A	1	Normal Function	FALSE	1	97573805	97573806	chr1:97573806-97573806	C	T
DPYD	c.1314T>G	0.5	Decreased Function	FALSE	1	97573785	97573786	chr1:97573786-97573786	A	C
DPYD	c.1349C>T	1	Normal Function	FALSE	1	97549735	97549736	chr1:97549736-97549736	G	A
DPYD	c.1358C>G	1	Normal Function	FALSE	1	97549726	97549727	chr1:97549727-97549727	G	C
DPYD	c.1403C>A	1	Normal Function	FALSE	1	97549681	97549682	chr1:97549682-97549682	G	T
DPYD	c.1475C>T	0	No Function	FALSE	1	97549609	97549610	chr1:97549610-97549610	G	A
DPYD	c.1484A>G	0	No Function	FALSE	1	97549600	97549601	chr1:97549601-97549601	T	C
DPYD	c.1519G>A	1	Normal Function	FALSE	1	97549565	97549566	chr1:97549566-97549566	C	T
DPYD	c.1543G>A	1	Normal Function	FALSE	1	97515923	97515924	chr1:97515924-97515924	C	T
DPYD	c.1577C>G	1	Normal Function	FALSE	1	97515889	97515890	chr1:97515890-97515890	G	C
DPYD	c.1615G>A	1	Normal Function	FALSE	1	97515851	97515852	chr1:97515852-97515852	C	T
DPYD	c.1682G>T	1	Normal Function	FALSE	1	97515784	97515785	chr1:97515785-97515785	C	A
DPYD	c.1775G>A	0	No Function	FALSE	1	97450189	97450190	chr1:97450190-97450190	C	T
DPYD	c.1774C>T	0	No Function	FALSE	1	97450190	97450191	chr1:97450191-97450191	G	A
DPYD	c.1777G>A	0	No Function	FALSE	1	97450187	97450188	chr1:97450188-97450188	C	T
DPYD	c.1796T>C	1	Normal Function	FALSE	1	97450168	97450169	chr1:97450169-97450169	A	G
DPYD	c.1905C>G	1	Normal Function	FALSE	1	97450059	97450060	chr1:97450060-97450060	G	C
DPYD	c.1906A>C	1	Normal Function	FALSE	1	97382461	97382462	chr1:97382462-97382462	T	G
DPYD	c.1990G>T	1	Normal Function	FALSE	1	97373629	97373630	chr1:97373630-97373630	C	A
DPYD	c.2021G>A	0	No Function	FALSE	1	97373598	97373599	chr1:97373599-97373599	C	T
DPYD	c.2161G>A	1	Normal Function	FALSE	1	97306195	97306196	chr1:97306196-97306196	C	T
DPYD	c.2186C>T	1	Normal Function	FALSE	1	97305372	97305373	chr1:97305373-97305373	G	A
DPYD	c.2195T>G	1	Normal Function	FALSE	1	97305363	97305364	chr1:97305364-97305364	A	C
DPYD	c.2279C>T	0.5	Decreased Function	FALSE	1	97305279	97305280	chr1:97305280-97305280	G	A
DPYD	c.2303C>A	1	Normal Function	FALSE	1	97234991	97234992	chr1:97234992-97234992	G	T
DPYD	c.2336C>A	1	Normal Function	FALSE	1	97234958	97234959	chr1:97234959-97234959	G	T
DPYD	c.2482G>A	1	Normal Function	FALSE	1	97193209	97193210	chr1:97193210-97193210	C	T
DPYD	c.2582A>G	1	Normal Function	FALSE	1	97193109	97193110	chr1:97193110-97193110	T	C
DPYD	c.2623A>C	1	Normal Function	FALSE	1	97098632	97098633	chr1:97098633-97098633	T	G
DPYD	c.2639G>T	0	No Function	FALSE	1	97098616	97098617	chr1:97098617-97098617	C	A
DPYD	c.2656C>T	1	Normal Function	FALSE	1	97098599	97098600	chr1:97098600-97098600	G	A
DPYD	c.2872A>G	0	No Function	FALSE	1	97082365	97082366	chr1:97082366-97082366	T	C
DPYD	c.2915A>G	1	Normal Function	FALSE	1	97079139	97079140	chr1:97079140-97079140	T	C
DPYD	c.2921A>T	1	Normal Function	FALSE	1	97079133	97079134	chr1:97079134-97079134	T	A
DPYD	c.2933A>G	0	No Function	FALSE	1	97079121	97079122	chr1:97079122-97079122	T	C
DPYD	c.2978T>G	1	Normal Function	FALSE	1	97079076	97079077	chr1:97079077-97079077	A	C
DPYD	c.2977C>T	1	Normal Function	FALSE	1	97079077	97079078	chr1:97079078-97079078	G	A
DPYD	c.3049G>A	1	Normal Function	FALSE	1	97079005	97079006	chr1:97079006-97079006	C	T
DPYD	c.3061G>C	1	Normal Function	FALSE	1	97078993	97078994	chr1:97078994-97078994	C	G
DPYD	c.3067C>A	1	Normal Function	FALSE	1	97078987	97078988	chr1:97078988-97078988	G	T
DPYD	c.525G>A	1	Normal Function	FALSE	1	97699506	97699507	chr1:97699507-97699507	C	T
DPYD	c.1371C>T	1	Normal Function	FALSE	1	97549713	97549714	chr1:97549714-97549714	G	A
F5	Leiden	N/A	Unknown Function	FALSE	1	169549811	169549812	chr1:169549812-169549812	C	T
G6PD	A	N/A	Class IV (Normal)	FALSE	X	154535277	154535278	chrX:154535278-154535278	T	C
G6PD	A-.202A.376G	N/A	Class III (Deficient)	FALSE	X	154535277	154535278	chrX:154535278-154535278	T	C
G6PD	A-.680T.376G	N/A	Class III (Deficient)	FALSE	X	154534125	154534126	chrX:154534126-154534126	C	A
G6PD	A-.968C.376G	N/A	Class III (Deficient)	FALSE	X	154533025	154533026	chrX:154533026-154533026	A	G
G6PD	Santa Maria	N/A	Class II (Deficient)	FALSE	X	154534440	154534441	chrX:154534441-154534441	T	A
G6PD	Sierra Leone	N/A	Class III (Deficient)	FALSE	X	154535277	154535278	chrX:154535278-154535278	T	C
G6PD	Canton,Taiwan-Hakka,Gifu-like,Agrigento-like	N/A	Class II (Deficient)	FALSE	X	154532269	154532270	chrX:154532270-154532270	C	A
G6PD	Asahi	N/A	Class III (Deficient)	FALSE	X	154536002	154536003	chrX:154536003-154536003	C	T
G6PD	Mediterranean,Dallas,Panama Sassari,Cagliari,Birmingham	N/A	Class II (Deficient)	FALSE	X	154534419	154534420	chrX:154534420-154534420	G	A
G6PD	202G>A_376A>G_1264C>G	N/A	Class I (Deficient with CNSHA)	FALSE	X	154532590	154532591	chrX:154532591-154532591	G	C
G6PD	Mt Sinai	N/A	Class I (Deficient with CNSHA)	FALSE	X	154532695	154532696	chrX:154532696-154532696	G	A
G6PD	Acrokorinthos	N/A	Class II (Deficient)	FALSE	X	154535190	154535191	chrX:154535191-154535191	G	C
G6PD	Ananindeua	N/A	Class II (Deficient)	FALSE	X	154533122	154533123	chrX:154533123-154533123	C	T
G6PD	Alhambra	N/A	Class I (Deficient with CNSHA)	FALSE	X	154532674	154532675	chrX:154532675-154532675	C	G
G6PD	Andalus	N/A	Class II (Deficient)	FALSE	X	154532389	154532390	chrX:154532390-154532390	C	T
G6PD	Beverly Hills,Genova,Iwate,Niigata,Yamaguchi	N/A	Class I (Deficient with CNSHA)	FALSE	X	154532694	154532695	chrX:154532695-154532695	C	T
G6PD	Cassano	N/A	Class II (Deficient)	FALSE	X	154532403	154532404	chrX:154532404-154532404	C	G
G6PD	Chatham	N/A	Class II (Deficient)	FALSE	X	154532990	154532991	chrX:154532991-154532991	C	T
G6PD	Taipei,Chinese-3	N/A	Class II (Deficient)	FALSE	X	154534489	154534490	chrX:154534490-154534490	T	C
G6PD	Chinese-4,Quing Yan	N/A	Class III (Deficient)	FALSE	X	154535261	154535262	chrX:154535262-154535262	C	A
G6PD	Coimbra Shunde	N/A	Class II (Deficient)	FALSE	X	154534390	154534391	chrX:154534391-154534391	G	A
G6PD	Cosenza	N/A	Class II (Deficient)	FALSE	X	154532269	154532270	chrX:154532270-154532270	C	G
G6PD	Fushan	N/A	Class II (Deficient)	FALSE	X	154532989	154532990	chrX:154532990-154532990	G	T
G6PD	Guadalajara	N/A	Class I (Deficient with CNSHA)	FALSE	X	154532695	154532696	chrX:154532696-154532696	G	A
G6PD	Ilesha	N/A	Class III (Deficient)	FALSE	X	154535187	154535188	chrX:154535188-154535188	C	T
G6PD	Iowa,Walter Reed,Springfield	N/A	Class I (Deficient with CNSHA)	FALSE	X	154532698	154532699	chrX:154532699-154532699	T	C
G6PD	Kaiping,Anant,Dhon,Sapporo-like,Wosera	N/A	Class II (Deficient)	FALSE	X	154532257	154532258	chrX:154532258-154532258	C	T
G6PD	Kalyan-Kerala,Jamnaga,Rohini	N/A	Class III (Deficient)	FALSE	X	154533044	154533045	chrX:154533045-154533045	C	T
G6PD	Lagosanto	N/A	Class III (Deficient)	FALSE	X	154535962	154535963	chrX:154535963-154535963	C	T
G6PD	Mahidol	N/A	Class III (Deficient)	FALSE	X	154534495	154534496	chrX:154534496-154534496	C	T
G6PD	Cincinnati	N/A	Class I (Deficient with CNSHA)	FALSE	X	154532956	154532957	chrX:154532957-154532957	T	A
G6PD	Metaponto	N/A	Class III (Deficient)	FALSE	X	154536032	154536033	chrX:154536033-154536033	C	T
G6PD	Minnesota,Marion,Gastonia,LeJeune	N/A	Class I (Deficient with CNSHA)	FALSE	X	154534345	154534346	chrX:154534346-154534346	C	A
G6PD	Nara	N/A	Class I (Deficient with CNSHA)	FALSE	X	154533014	154533015	chrX:154533015-154533015	TGGGGTCGTCCAGGTACCCTTTGGT	T
G6PD	Nashville,Anaheim,Portici	N/A	Class I (Deficient with CNSHA)	FALSE	X	154532676	154532677	chrX:154532677-154532677	C	T
G6PD	Olomouc	N/A	Class I (Deficient with CNSHA)	FALSE	X	154532713	154532714	chrX:154532714-154532714	A	G
G6PD	Pawnee	N/A	Class II (Deficient)	FALSE	X	154532434	154532435	chrX:154532435-154532435	C	G
G6PD	Plymouth	N/A	Class I (Deficient with CNSHA)	FALSE	X	154534494	154534495	chrX:154534495-154534495	C	T
G6PD	Praha	N/A	Class I (Deficient with CNSHA)	FALSE	X	154532688	154532689	chrX:154532689-154532689	T	C
G6PD	Puerto Limon	N/A	Class I (Deficient with CNSHA)	FALSE	X	154532662	154532663	chrX:154532663-154532663	C	T
G6PD	Santiago	N/A	Class I (Deficient with CNSHA)	FALSE	X	154534389	154534390	chrX:154534390-154534390	C	G
G6PD	Santiago de Cuba,Morioka	N/A	Class I (Deficient with CNSHA)	FALSE	X	154532411	154532412	chrX:154532412-154532412	C	T
G6PD	Sao Borja	N/A	Class IV (Normal)	FALSE	X	154535316	154535317	chrX:154535317-154535317	C	T
G6PD	Shinshu	N/A	Class I (Deficient with CNSHA)	FALSE	X	154534455	154534456	chrX:154534456-154534456	T	C
G6PD	Sibari	N/A	Class III (Deficient)	FALSE	X	154534348	154534349	chrX:154534349-154534349	T	C
G6PD	Telti,Kobe	N/A	Class I (Deficient with CNSHA)	FALSE	X	154532432	154532433	chrX:154532433-154532433	G	A
G6PD	Tomah	N/A	Class I (Deficient with CNSHA)	FALSE	X	154532701	154532702	chrX:154532702-154532702	A	G
G6PD	Ube Konan	N/A	Class III (Deficient)	FALSE	X	154535963	154535964	chrX:154535964-154535964	G	A
G6PD	Union,Maewo,Chinese-2,Kalo	N/A	Class II (Deficient)	FALSE	X	154532390	154532391	chrX:154532391-154532391	G	A
G6PD	Viangchan,Jammu	N/A	Class II (Deficient)	FALSE	X	154533122	154533123	chrX:154533123-154533123	C	T
G6PD	West Virginia	N/A	Class I (Deficient with CNSHA)	FALSE	X	154533083	154533084	chrX:154533084-154533084	C	A
G6PD	Honiara	N/A	Class I (Deficient with CNSHA)	FALSE	X	154532390	154532391	chrX:154532391-154532391	G	A
G6PD	Sunderland	N/A	Class I (Deficient with CNSHA)	FALSE	X	154546046	154546047	chrX:154546047-154546047	ATGATGATGA	ATGATGA
G6PD	Kozukata	N/A	Class I (Deficient with CNSHA)	FALSE	X	154536045	154536046	chrX:154536046-154536046	C	G
G6PD	Amsterdam	N/A	Class I (Deficient with CNSHA)	FALSE	X	154536021	154536022	chrX:154536022-154536022	CAGA	C
G6PD	Swansea	N/A	Class I (Deficient with CNSHA)	FALSE	X	154535980	154535981	chrX:154535981-154535981	A	G
G6PD	Urayasu	N/A	Class I (Deficient with CNSHA)	FALSE	X	154535369	154535370	chrX:154535370-154535370	TTCT	T
G6PD	Vancouver	N/A	Class I (Deficient with CNSHA)	FALSE	X	154534390	154534391	chrX:154534391-154534391	G	A
G6PD	Volendam	N/A	Class I (Deficient with CNSHA)	FALSE	X	154534468	154534469	chrX:154534469-154534469	G	A
G6PD	Chikugo	N/A	Class I (Deficient with CNSHA)	FALSE	X	154534447	154534448	chrX:154534448-154534448	T	A
G6PD	Tsukui	N/A	Class I (Deficient with CNSHA)	FALSE	X	154534418	154534419	chrX:154534419-154534419	GGAG	G
G6PD	Pedoplis-Ckaro	N/A	Class I (Deficient with CNSHA)	FALSE	X	154534409	154534410	chrX:154534410-154534410	G	C
G6PD	Harilaou	N/A	Class I (Deficient with CNSHA)	FALSE	X	154534157	154534158	chrX:154534158-154534158	A	C
G6PD	North Dallas	N/A	Class I (Deficient with CNSHA)	FALSE	X	154534116	154534117	chrX:154534117-154534117	ATGTTGT	ATGT
G6PD	Asahikawa	N/A	Class I (Deficient with CNSHA)	FALSE	X	154534110	154534111	chrX:154534111-154534111	C	T
G6PD	Durham	N/A	Class I (Deficient with CNSHA)	FALSE	X	154534092	154534093	chrX:154534093-154534093	T	C
G6PD	Stonybrook	N/A	Class I (Deficient with CNSHA)	FALSE	X	154534075	154534076	chrX:154534076-154534076	CAGTGCC	C
G6PD	Wayne	N/A	Class I (Deficient with CNSHA)	FALSE	X	154534036	154534037	chrX:154534037-154534037	G	C
G6PD	Aveiro	N/A	Class I (Deficient with CNSHA)	FALSE	X	154533634	154533635	chrX:154533635-154533635	C	T
G6PD	Cleveland Corum	N/A	Class I (Deficient with CNSHA)	FALSE	X	154533620	154533621	chrX:154533621-154533621	C	T
G6PD	Lille	N/A	Class I (Deficient with CNSHA)	FALSE	X	154533619	154533620	chrX:154533620-154533620	T	A
G6PD	Bangkok	N/A	Class I (Deficient with CNSHA)	FALSE	X	154533615	154533616	chrX:154533616-154533616	C	G
G6PD	Sugao	N/A	Class I (Deficient with CNSHA)	FALSE	X	154533614	154533615	chrX:154533615-154533615	G	A
G6PD	La Jolla	N/A	Class I (Deficient with CNSHA)	FALSE	X	154533608	154533609	chrX:154533609-154533609	A	G
G6PD	Wexham	N/A	Class I (Deficient with CNSHA)	FALSE	X	154533607	154533608	chrX:154533608-154533608	G	A
G6PD	Piotrkow	N/A	Class I (Deficient with CNSHA)	FALSE	X	154533589	154533590	chrX:154533590-154533590	A	G
G6PD	Omiya	N/A	Class I (Deficient with CNSHA)	FALSE	X	154533072	154533073	chrX:154533073-154533073	C	G
G6PD	Manhattan	N/A	Class I (Deficient with CNSHA)	FALSE	X	154533031	154533032	chrX:154533032-154533032	C	T
G6PD	Rehevot	N/A	Class I (Deficient with CNSHA)	FALSE	X	154533029	154533030	chrX:154533030-154533030	A	G
G6PD	Villeurbanne	N/A	Class I (Deficient with CNSHA)	FALSE	X	154532990	154532991	chrX:154532991-154532991	CGGTGGT	CGGT
G6PD	Torun	N/A	Class I (Deficient with CNSHA)	FALSE	X	154532987	154532988	chrX:154532988-154532988	T	C
G6PD	Iwatsuki	N/A	Class I (Deficient with CNSHA)	FALSE	X	154532773	154532774	chrX:154532774-154532774	C	T
G6PD	Serres	N/A	Class I (Deficient with CNSHA)	FALSE	X	154532772	154532773	chrX:154532773-154532773	G	A
G6PD	Tondela	N/A	Class I (Deficient with CNSHA)	FALSE	X	154532752	154532753	chrX:154532753-154532753	CGGCCTTGCGCTCGTTCAG	C
G6PD	Loma Linda	N/A	Class I (Deficient with CNSHA)	FALSE	X	154532765	154532766	chrX:154532766-154532766	G	T
G6PD	Aachen	N/A	Class I (Deficient with CNSHA)	FALSE	X	154532765	154532766	chrX:154532766-154532766	G	C
G6PD	Tenri	N/A	Class I (Deficient with CNSHA)	FALSE	X	154532758	154532759	chrX:154532759-154532759	T	C
G6PD	Montpellier	N/A	Class I (Deficient with CNSHA)	FALSE	X	154532722	154532723	chrX:154532723-154532723	C	T
G6PD	Calvo Mackenna	N/A	Class I (Deficient with CNSHA)	FALSE	X	154532716	154532717	chrX:154532717-154532717	T	C
G6PD	Riley	N/A	Class I (Deficient with CNSHA)	FALSE	X	154532715	154532716	chrX:154532716-154532716	A	G
G6PD	Lynwood	N/A	Class I (Deficient with CNSHA)	FALSE	X	154532700	154532701	chrX:154532701-154532701	C	A
G6PD	Madrid	N/A	Class I (Deficient with CNSHA)	FALSE	X	154532699	154532700	chrX:154532700-154532700	G	C
G6PD	Hartford	N/A	Class I (Deficient with CNSHA)	FALSE	X	154532692	154532693	chrX:154532693-154532693	T	C
G6PD	Krakow	N/A	Class I (Deficient with CNSHA)	FALSE	X	154532679	154532680	chrX:154532680-154532680	A	G
G6PD	Wisconsin	N/A	Class I (Deficient with CNSHA)	FALSE	X	154532677	154532678	chrX:154532678-154532678	G	C
G6PD	Bari	N/A	Class I (Deficient with CNSHA)	FALSE	X	154532667	154532668	chrX:154532668-154532668	G	A
G6PD	Covao do Lobo	N/A	Class I (Deficient with CNSHA)	FALSE	X	154532649	154532650	chrX:154532650-154532650	G	T
G6PD	Clinic	N/A	Class I (Deficient with CNSHA)	FALSE	X	154532639	154532640	chrX:154532640-154532640	C	T
G6PD	Utrecht	N/A	Class I (Deficient with CNSHA)	FALSE	X	154532629	154532630	chrX:154532630-154532630	G	A
G6PD	Suwalki	N/A	Class I (Deficient with CNSHA)	FALSE	X	154532628	154532629	chrX:154532629-154532629	G	C
G6PD	Riverside	N/A	Class I (Deficient with CNSHA)	FALSE	X	154532626	154532627	chrX:154532627-154532627	C	A
G6PD	Japan,Shinagawa	N/A	Class I (Deficient with CNSHA)	FALSE	X	154532625	154532626	chrX:154532626-154532626	C	T
G6PD	Kawasaki	N/A	Class I (Deficient with CNSHA)	FALSE	X	154532625	154532626	chrX:154532626-154532626	C	G
G6PD	Munich	N/A	Class I (Deficient with CNSHA)	FALSE	X	154532623	154532624	chrX:154532624-154532624	T	C
G6PD	Georgia	N/A	Class I (Deficient with CNSHA)	FALSE	X	154532570	154532571	chrX:154532571-154532571	G	T
G6PD	Sumare	N/A	Class I (Deficient with CNSHA)	FALSE	X	154532458	154532459	chrX:154532459-154532459	A	C
G6PD	Harima	N/A	Class I (Deficient with CNSHA)	FALSE	X	154532392	154532393	chrX:154532393-154532393	A	T
G6PD	Figuera da Foz	N/A	Class I (Deficient with CNSHA)	FALSE	X	154532279	154532280	chrX:154532280-154532280	C	G
G6PD	Amiens	N/A	Class I (Deficient with CNSHA)	FALSE	X	154532278	154532279	chrX:154532279-154532279	T	A
G6PD	Bangkok Noi	N/A	Class I (Deficient with CNSHA)	FALSE	X	154532046	154532047	chrX:154532047-154532047	A	C
G6PD	Fukaya	N/A	Class I (Deficient with CNSHA)	FALSE	X	154532086	154532087	chrX:154532087-154532087	C	T
G6PD	Campinas	N/A	Class I (Deficient with CNSHA)	FALSE	X	154532085	154532086	chrX:154532086-154532086	C	A
G6PD	Buenos Aires	N/A	Class I (Deficient with CNSHA)	FALSE	X	154532083	154532084	chrX:154532084-154532084	G	A
G6PD	Arakawa	N/A	Class I (Deficient with CNSHA)	FALSE	X	154532082	154532083	chrX:154532083-154532083	G	A
G6PD	Brighton	N/A	Class I (Deficient with CNSHA)	FALSE	X	154532057	154532058	chrX:154532058-154532058	CTTC	C
G6PD	Kamogawa	N/A	Class II (Deficient)	FALSE	X	154536035	154536036	chrX:154536036-154536036	G	A
G6PD	Costanzo	N/A	Class II (Deficient)	FALSE	X	154536025	154536026	chrX:154536026-154536026	A	G
G6PD	Amazonia	N/A	Class II (Deficient)	FALSE	X	154536019	154536020	chrX:154536020-154536020	G	T
G6PD	Songklanagarind	N/A	Class II (Deficient)	FALSE	X	154536008	154536009	chrX:154536009-154536009	A	T
G6PD	Hechi	N/A	Class II (Deficient)	FALSE	X	154533122	154533123	chrX:154533123-154533123	C	T
G6PD	Namouru	N/A	Class II (Deficient)	FALSE	X	154535996	154535997	chrX:154535997-154535997	A	G
G6PD	Bao Loc	N/A	Class II (Deficient)	FALSE	X	154535301	154535302	chrX:154535302-154535302	A	G
G6PD	Crispim	N/A	Class II (Deficient)	FALSE	X	154535269	154535270	chrX:154535270-154535270	G	A
G6PD	Vanua Lava	N/A	Class II (Deficient)	FALSE	X	154535270	154535271	chrX:154535271-154535271	A	G
G6PD	Valladolid	N/A	Class II (Deficient)	FALSE	X	154535247	154535248	chrX:154535248-154535248	G	A
G6PD	Belem	N/A	Class II (Deficient)	FALSE	X	154535244	154535245	chrX:154535245-154535245	G	A
G6PD	Liuzhou	N/A	Class II (Deficient)	FALSE	X	154535211	154535212	chrX:154535212-154535212	C	T
G6PD	Shenzen	N/A	Class II (Deficient)	FALSE	X	154535180	154535181	chrX:154535181-154535181	C	T
G6PD	Toledo	N/A	Class II (Deficient)	FALSE	X	154534486	154534487	chrX:154534487-154534487	G	A
G6PD	Naone	N/A	Class II (Deficient)	FALSE	X	154534485	154534486	chrX:154534486-154534486	C	T
G6PD	Nankang	N/A	Class II (Deficient)	FALSE	X	154534465	154534466	chrX:154534466-154534466	A	G
G6PD	Miaoli	N/A	Class II (Deficient)	FALSE	X	154534463	154534464	chrX:154534464-154534464	G	C
G6PD	Nilgiri	N/A	Class II (Deficient)	FALSE	X	154534389	154534390	chrX:154534390-154534390	C	T
G6PD	Radlowo	N/A	Class II (Deficient)	FALSE	X	154534126	154534127	chrX:154534127-154534127	G	A
G6PD	Roubaix	N/A	Class II (Deficient)	FALSE	X	154533629	154533630	chrX:154533630-154533630	C	G
G6PD	Haikou	N/A	Class II (Deficient)	FALSE	X	154533605	154533606	chrX:154533606-154533606	T	C
G6PD	Chinese-1	N/A	Class II (Deficient)	FALSE	X	154533605	154533606	chrX:154533606-154533606	T	A
G6PD	Mizushima	N/A	Class II (Deficient)	FALSE	X	154533592	154533593	chrX:154533593-154533593	T	C
G6PD	Osaka	N/A	Class II (Deficient)	FALSE	X	154533587	154533588	chrX:154533588-154533588	G	A
G6PD	Seoul	N/A	Class II (Deficient)	FALSE	X	154533077	154533078	chrX:154533078-154533078	C	T
G6PD	Ludhiana	N/A	Class II (Deficient)	FALSE	X	154533064	154533065	chrX:154533065-154533065	C	T
G6PD	Partenope	N/A	Class II (Deficient)	FALSE	X	154532802	154532803	chrX:154532803-154532803	C	A
G6PD	Ierapetra	N/A	Class II (Deficient)	FALSE	X	154532797	154532798	chrX:154532798-154532798	G	A
G6PD	Anadia	N/A	Class II (Deficient)	FALSE	X	154532661	154532662	chrX:154532662-154532662	T	C
G6PD	Abeno	N/A	Class II (Deficient)	FALSE	X	154532634	154532635	chrX:154532635-154532635	T	G
G6PD	Surabaya	N/A	Class II (Deficient)	FALSE	X	154532459	154532460	chrX:154532460-154532460	C	T
G6PD	S. Antioco	N/A	Class II (Deficient)	FALSE	X	154532408	154532409	chrX:154532409-154532409	T	C
G6PD	Hermoupolis	N/A	Class II (Deficient)	FALSE	X	154532390	154532391	chrX:154532391-154532391	G	A
G6PD	Flores	N/A	Class II (Deficient)	FALSE	X	154532258	154532259	chrX:154532259-154532259	G	T
G6PD	Sinnai	N/A	Class III (Deficient)	FALSE	X	154546122	154546123	chrX:154546123-154546123	C	A
G6PD	Lages	N/A	Class III (Deficient)	FALSE	X	154546116	154546117	chrX:154546117-154546117	C	T
G6PD	Gaohe	N/A	Class III (Deficient)	FALSE	X	154546061	154546062	chrX:154546062-154546062	T	C
G6PD	Rignano	N/A	Class III (Deficient)	FALSE	X	154536169	154536170	chrX:154536170-154536170	C	T
G6PD	Orissa	N/A	Class III (Deficient)	FALSE	X	154536168	154536169	chrX:154536169-154536169	G	C
G6PD	Aures	N/A	Class III (Deficient)	FALSE	X	154536156	154536157	chrX:154536157-154536157	A	G
G6PD	Kambos	N/A	Class III (Deficient)	FALSE	X	154536151	154536152	chrX:154536152-154536152	G	A
G6PD	Palestrina	N/A	Class III (Deficient)	FALSE	X	154536034	154536035	chrX:154536035-154536035	C	T
G6PD	Musashino	N/A	Class III (Deficient)	FALSE	X	154536019	154536020	chrX:154536020-154536020	G	A
G6PD	Murcia Oristano	N/A	Class III (Deficient)	FALSE	X	154535995	154535996	chrX:154535996-154535996	T	C
G6PD	Guangzhou	N/A	Class III (Deficient)	FALSE	X	154535379	154535380	chrX:154535380-154535380	G	A
G6PD	Hammersmith	N/A	Class III (Deficient)	FALSE	X	154535330	154535331	chrX:154535331-154535331	A	T
G6PD	Salerno Pyrgos	N/A	Class III (Deficient)	FALSE	X	154535270	154535271	chrX:154535271-154535271	A	C
G6PD	Tokyo,Fukushima	N/A	Class I (Deficient with CNSHA)	FALSE	X	154532608	154532609	chrX:154532609-154532609	C	T
G6PD	Malaga	N/A	Class III (Deficient)	FALSE	X	154534440	154534441	chrX:154534441-154534441	T	A
G6PD	Mexico City	N/A	Class III (Deficient)	FALSE	X	154534125	154534126	chrX:154534126-154534126	C	T
G6PD	Nanning	N/A	Class III (Deficient)	FALSE	X	154534102	154534103	chrX:154534103-154534103	G	A
G6PD	Seattle,Lodi,Modena,Ferrara-II,Athens-like	N/A	Class III (Deficient)	FALSE	X	154533596	154533597	chrX:154533597-154533597	C	G
G6PD	Bajo Maumere	N/A	Class III (Deficient)	FALSE	X	154533596	154533597	chrX:154533597-154533597	C	A
G6PD	Montalbano	N/A	Class III (Deficient)	FALSE	X	154533586	154533587	chrX:154533587-154533587	C	T
G6PD	Chinese-5	N/A	Class III (Deficient)	FALSE	X	154532969	154532970	chrX:154532970-154532970	G	A
G6PD	G6PDNice	N/A	Class III (Deficient)	FALSE	X	154532265	154532266	chrX:154532266-154532266	C	G
G6PD	Kamiube,Keelung	N/A	Class III (Deficient)	FALSE	X	154532258	154532259	chrX:154532259-154532259	G	A
G6PD	Neapolis	N/A	Class III (Deficient)	FALSE	X	154532245	154532246	chrX:154532246-154532246	G	C
G6PD	Split	N/A	Class III (Deficient)	FALSE	X	154532203	154532204	chrX:154532204-154532204	G	C
G6PD	No name	N/A	Unknown Function	FALSE	X	154546131	154546132	chrX:154546132-154546132	G	A
G6PD	Gidra	N/A	Unknown Function	FALSE	X	154546046	154546047	chrX:154546047-154546047	A	G
G6PD	Cairo	N/A	Unknown Function	FALSE	X	154535249	154535250	chrX:154535250-154535250	T	G
G6PD	Gond	N/A	Unknown Function	FALSE	X	154535176	154535177	chrX:154535177-154535177	C	G
G6PD	Dagua	N/A	Unknown Function	FALSE	X	154534387	154534388	chrX:154534388-154534388	T	C
G6PD	Papua	N/A	Unknown Function	FALSE	X	154533591	154533592	chrX:154533592-154533592	G	T
G6PD	Yunan	N/A	Unknown Function	FALSE	X	154532264	154532265	chrX:154532265-154532265	C	T
G6PD	Laibin	N/A	Unknown Function	FALSE	X	154532231	154532232	chrX:154532232-154532232	T	G
G6PD	Insuli	N/A	Class IV (Normal)	FALSE	X	154533004	154533005	chrX:154533005-154533005	C	T
G6PD	Mira d'Aire	N/A	Class IV (Normal)	FALSE	X	154532945	154532946	chrX:154532946-154532946	C	G
G6PD	Farroupilha	N/A	Class II (Deficient)	FALSE	X	154533016	154533017	chrX:154533017-154533017	G	T
IFNL3	rs12979860	N/A	Unfavorable Response	FALSE	19	39248147	39248148	chr19:39248148-39248148	C	T
IFNL3	rs8099917	N/A	Unknown Function	FALSE	19	39252525	39252526	chr19:39252526-39252526	T	G
IFNL3	rs12980275	N/A	Unknown Function	FALSE	19	39241143	39241144	chr19:39241144-39241144	A	G
NAT2	*4	N/A	Normal Function	FALSE	8	18400806	18400807	chr8:18400807-18400807	G	A
NAT2	*5	N/A	Unknown Function	FALSE	8	18400344	18400345	chr8:18400345-18400345	T	C
NAT2	*6	N/A	Unknown Function	FALSE	8	18400593	18400594	chr8:18400594-18400594	G	A
NAT2	*7	N/A	Unknown Function	FALSE	8	18400860	18400861	chr8:18400861-18400861	G	A
NAT2	*10	N/A	Unknown Function	FALSE	8	18400502	18400503	chr8:18400503-18400503	G	A
NAT2	*11	N/A	Unknown Function	FALSE	8	18400484	18400485	chr8:18400485-18400485	C	T
NAT2	*13	N/A	Unknown Function	FALSE	8	18400285	18400286	chr8:18400286-18400286	C	T
NAT2	*14	N/A	Unknown Function	FALSE	8	18400194	18400195	chr8:18400195-18400195	G	A
NAT2	*17	N/A	Unknown Function	FALSE	8	18400437	18400438	chr8:18400438-18400438	A	C
NAT2	*18	N/A	Unknown Function	FALSE	8	18400848	18400849	chr8:18400849-18400849	A	C
NAT2	*19	N/A	Unknown Function	FALSE	8	18400193	18400194	chr8:18400194-18400194	C	T
NAT2	*20	N/A	Unknown Function	FALSE	8	18400603	18400604	chr8:18400604-18400604	A	G
NAT2	*21	N/A	Unknown Function	FALSE	8	18400461	18400462	chr8:18400462-18400462	C	T
NAT2	*22	N/A	Unknown Function	FALSE	8	18400612	18400613	chr8:18400613-18400613	G	T
NAT2	*23	N/A	Unknown Function	FALSE	8	18400073	18400074	chr8:18400074-18400074	T	A
NAT2	*24	N/A	Unknown Function	FALSE	8	18400406	18400407	chr8:18400407-18400407	C	G
NAT2	*25	N/A	Unknown Function	FALSE	8	18400668	18400669	chr8:18400669-18400669	T	G
NUDT15	*2	N/A	No Function	FALSE	13	48037782	48037783	chr13:48037783-48037783	A	AGGAGTC
NUDT15	*3	N/A	No Function	FALSE	13	48045719	48045720	chr13:48045720-48045720	C	T
NUDT15	*4	N/A	Uncertain Function	FALSE	13	48045720	48045721	chr13:48045721-48045721	G	A
NUDT15	*5	N/A	Uncertain Function	FALSE	13	48037798	48037799	chr13:48037799-48037799	G	A
NUDT15	*6	N/A	Uncertain Function	FALSE	13	48037782	48037783	chr13:48037783-48037783	A	AGGAGTC
NUDT15	*7	N/A	Uncertain Function	FALSE	13	48037847	48037848	chr13:48037848-48037848	G	C
NUDT15	*8	N/A	Uncertain Function	FALSE	13	48037849	48037850	chr13:48037850-48037850	A	G
NUDT15	*9	N/A	No Function	FALSE	13	48037782	48037783	chr13:48037783-48037783	AGGAGTC	A
NUDT15	*10	N/A	Uncertain Function	FALSE	13	48037748	48037749	chr13:48037749-48037749	T	C
NUDT15	*11	N/A	Uncertain Function	FALSE	13	48037885	48037886	chr13:48037886-48037886	G	A
NUDT15	*12	N/A	Uncertain Function	FALSE	13	48037902	48037903	chr13:48037903-48037903	C	G
NUDT15	*13	N/A	Uncertain Function	FALSE	13	48041103	48041104	chr13:48041104-48041104	T	TG
NUDT15	*14	N/A	Uncertain Function	FALSE	13	48037825	48037826	chr13:48037826-48037826	C	CGCGG
NUDT15	*15	N/A	Uncertain Function	FALSE	13	48045771	48045772	chr13:48045772-48045772	T	A
NUDT15	*16	N/A	Uncertain Function	FALSE	13	48037834	48037835	chr13:48037835-48037835	C	T
NUDT15	*17	N/A	Uncertain Function	FALSE	13	48041113	48041114	chr13:48041114-48041114	G	T
NUDT15	*18	N/A	Uncertain Function	FALSE	13	48040977	48040978	chr13:48040978-48040978	GA	G
NUDT15	*19	N/A	Uncertain Function	FALSE	13	48037749	48037750	chr13:48037750-48037750	G	C
NUDT15	*20	N/A	Uncertain Function	FALSE	13	48045690	48045691	chr13:48045691-48045691	C	G
RYR1	c.103T>C	N/A	Malignant Hyperthermia Associated	FALSE	19	38440802	38440803	chr19:38440803-38440803	T	C
RYR1	c.130C>T	N/A	Malignant Hyperthermia Associated	FALSE	19	38440829	38440830	chr19:38440830-38440830	C	T
RYR1	c.487C>T	N/A	Malignant Hyperthermia Associated	FALSE	19	38444211	38444212	chr19:38444212-38444212	C	T
RYR1	c.488G>T	N/A	Malignant Hyperthermia Associated	FALSE	19	38444212	38444213	chr19:38444213-38444213	G	T
RYR1	c.742G>A	N/A	Malignant Hyperthermia Associated	FALSE	19	38446710	38446711	chr19:38446711-38446711	G	A
RYR1	c.742G>C	N/A	Malignant Hyperthermia Associated	FALSE	19	38446710	38446711	chr19:38446711-38446711	G	C
RYR1	c.982C>T	N/A	Malignant Hyperthermia Associated	FALSE	19	38448673	38448674	chr19:38448674-38448674	C	T
RYR1	c.1021G>A	N/A	Malignant Hyperthermia Associated	FALSE	19	38448712	38448713	chr19:38448713-38448713	G	A
RYR1	c.1021G>C	N/A	Malignant Hyperthermia Associated	FALSE	19	38448712	38448713	chr19:38448713-38448713	G	C
RYR1	c.1201C>T	N/A	Malignant Hyperthermia Associated	FALSE	19	38451842	38451843	chr19:38451843-38451843	C	T
RYR1	c.1209C>G	N/A	Malignant Hyperthermia Associated	FALSE	19	38451850	38451851	chr19:38451851-38451851	C	G
RYR1	c.1565A>C	N/A	Malignant Hyperthermia Associated	FALSE	19	38455359	38455360	chr19:38455360-38455360	A	C
RYR1	c.1589G>A	N/A	Uncertain Function	FALSE	19	38455463	38455464	chr19:38455464-38455464	G	A
RYR1	c.1597C>T	N/A	Malignant Hyperthermia Associated	FALSE	19	38455471	38455472	chr19:38455472-38455472	C	T
RYR1	c.1598G>A	N/A	Uncertain Function	FALSE	19	38455472	38455473	chr19:38455473-38455473	G	A
RYR1	c.1654C>T	N/A	Malignant Hyperthermia Associated	FALSE	19	38455528	38455529	chr19:38455529-38455529	C	T
RYR1	c.1840C>T	N/A	Malignant Hyperthermia Associated	FALSE	19	38457545	38457546	chr19:38457546-38457546	C	T
RYR1	c.1841G>T	N/A	Malignant Hyperthermia Associated	FALSE	19	38457546	38457547	chr19:38457547-38457547	G	T
RYR1	c.6487C>T	N/A	Malignant Hyperthermia Associated	FALSE	19	38494564	38494565	chr19:38494565-38494565	C	T
RYR1	c.6488G>A	N/A	Malignant Hyperthermia Associated	FALSE	19	38494565	38494566	chr19:38494566-38494566	G	A
RYR1	c.6502G>A	N/A	Malignant Hyperthermia Associated	FALSE	19	38494579	38494580	chr19:38494580-38494580	G	A
RYR1	c.6617C>G	N/A	Malignant Hyperthermia Associated	FALSE	19	38496283	38496284	chr19:38496284-38496284	C	G
RYR1	c.6617C>T	N/A	Malignant Hyperthermia Associated	FALSE	19	38496283	38496284	chr19:38496284-38496284	C	T
RYR1	c.7007G>A	N/A	Malignant Hyperthermia Associated	FALSE	19	38499223	38499224	chr19:38499224-38499224	G	A
RYR1	c.7039_7041delGAG	N/A	Malignant Hyperthermia Associated	FALSE	19	38499644	38499645	chr19:38499645-38499645	TGGA	T
RYR1	c.7048G>A	N/A	Malignant Hyperthermia Associated	FALSE	19	38499655	38499656	chr19:38499656-38499656	G	A
RYR1	c.7063C>T	N/A	Malignant Hyperthermia Associated	FALSE	19	38499670	38499671	chr19:38499671-38499671	C	T
RYR1	c.7124G>C	N/A	Malignant Hyperthermia Associated	FALSE	19	38499731	38499732	chr19:38499732-38499732	G	C
RYR1	c.7282G>A	N/A	Malignant Hyperthermia Associated	FALSE	19	38499975	38499976	chr19:38499976-38499976	G	A
RYR1	c.7300G>A	N/A	Malignant Hyperthermia Associated	FALSE	19	38499993	38499994	chr19:38499994-38499994	G	A
RYR1	c.7304G>A	N/A	Malignant Hyperthermia Associated	FALSE	19	38499997	38499998	chr19:38499998-38499998	G	A
RYR1	c.7354C>T	N/A	Malignant Hyperthermia Associated	FALSE	19	38500636	38500637	chr19:38500637-38500637	C	T
RYR1	c.7360C>T	N/A	Malignant Hyperthermia Associated	FALSE	19	38500642	38500643	chr19:38500643-38500643	C	T
RYR1	c.7361G>A	N/A	Malignant Hyperthermia Associated	FALSE	19	38500643	38500644	chr19:38500644-38500644	G	A
RYR1	c.7372C>T	N/A	Malignant Hyperthermia Associated	FALSE	19	38500654	38500655	chr19:38500655-38500655	C	T
RYR1	c.7373G>A	N/A	Malignant Hyperthermia Associated	FALSE	19	38500655	38500656	chr19:38500656-38500656	G	A
RYR1	c.7522C>G	N/A	Malignant Hyperthermia Associated	FALSE	19	38500898	38500899	chr19:38500899-38500899	C	G
RYR1	c.7522C>T	N/A	Malignant Hyperthermia Associated	FALSE	19	38500898	38500899	chr19:38500899-38500899	C	T
RYR1	c.7523G>A	N/A	Malignant Hyperthermia Associated	FALSE	19	38500899	38500900	chr19:38500900-38500900	G	A
RYR1	c.9310G>A	N/A	Malignant Hyperthermia Associated	FALSE	19	38512321	38512322	chr19:38512322-38512322	G	A
RYR1	c.11969G>T	N/A	Malignant Hyperthermia Associated	FALSE	19	38543832	38543833	chr19:38543833-38543833	G	T
RYR1	c.14387A>G	N/A	Malignant Hyperthermia Associated	FALSE	19	38580004	38580005	chr19:38580005-38580005	A	G
RYR1	c.14477C>T	N/A	Malignant Hyperthermia Associated	FALSE	19	38580094	38580095	chr19:38580095-38580095	C	T
RYR1	c.14497C>T	N/A	Malignant Hyperthermia Associated	FALSE	19	38580114	38580115	chr19:38580115-38580115	C	T
RYR1	c.14512C>G	N/A	Malignant Hyperthermia Associated	FALSE	19	38580370	38580371	chr19:38580371-38580371	C	G
RYR1	c.14545G>A	N/A	Malignant Hyperthermia Associated	FALSE	19	38580403	38580404	chr19:38580404-38580404	G	A
RYR1	c.14582G>A	N/A	Malignant Hyperthermia Associated	FALSE	19	38580440	38580441	chr19:38580441-38580441	G	A
RYR1	c.14693T>C	N/A	Malignant Hyperthermia Associated	FALSE	19	38584989	38584990	chr19:38584990-38584990	T	C
SLCO1B1	*2	N/A	Uncertain Function	FALSE	12	21172782	21172783	chr12:21172783-21172783	T	C
SLCO1B1	*3	N/A	Uncertain Function	FALSE	12	21174595	21174596	chr12:21174596-21174596	T	C
SLCO1B1	*4	N/A	Uncertain Function	FALSE	12	21176879	21176880	chr12:21176880-21176880	C	A
SLCO1B1	*5	N/A	No Function	FALSE	12	21178615	21178616	chr12:21178616-21178616	T	C
SLCO1B1	*6	N/A	Uncertain Function	FALSE	12	21200595	21200596	chr12:21200596-21200596	T	C
SLCO1B1	*7	N/A	Uncertain Function	FALSE	12	21202649	21202650	chr12:21202650-21202650	A	G
SLCO1B1	*8	N/A	Uncertain Function	FALSE	12	21205921	21205922	chr12:21205922-21205922	A	G
SLCO1B1	*9	N/A	No Function	FALSE	12	21205999	21206000	chr12:21206000-21206000	G	C
SLCO1B1	*10	N/A	Uncertain Function	FALSE	12	21239077	21239078	chr12:21239078-21239078	A	G
SLCO1B1	*11	N/A	Uncertain Function	FALSE	12	21239113	21239114	chr12:21239114-21239114	A	G
SLCO1B1	*12	N/A	Uncertain Function	FALSE	12	21172782	21172783	chr12:21172783-21172783	T	C
SLCO1B1	*13	N/A	Uncertain Function	FALSE	12	21174595	21174596	chr12:21174596-21174596	T	C
SLCO1B1	*14	N/A	Increased Function	FALSE	12	21176804	21176805	chr12:21176805-21176805	A	G
SLCO1B1	*15	N/A	No Function	FALSE	12	21176804	21176805	chr12:21176805-21176805	A	G
SLCO1B1	*16	N/A	Uncertain Function	FALSE	12	21176868	21176869	chr12:21176869-21176869	A	G
SLCO1B1	*19	N/A	Uncertain Function	FALSE	12	21239042	21239043	chr12:21239043-21239043	A	C
SLCO1B1	*20	N/A	Increased Function	FALSE	12	21176804	21176805	chr12:21176805-21176805	A	G
SLCO1B1	*23	N/A	No Function	FALSE	12	21172776	21172777	chr12:21172777-21172777	G	A
SLCO1B1	*24	N/A	Uncertain Function	FALSE	12	21176804	21176805	chr12:21176805-21176805	A	G
SLCO1B1	*25	N/A	Uncertain Function	FALSE	12	21176804	21176805	chr12:21176805-21176805	A	G
SLCO1B1	*26	N/A	Uncertain Function	FALSE	12	21202664	21202665	chr12:21202665-21202665	G	A
SLCO1B1	*27	N/A	Uncertain Function	FALSE	12	21176804	21176805	chr12:21176805-21176805	A	G
SLCO1B1	*28	N/A	Uncertain Function	FALSE	12	21176804	21176805	chr12:21176805-21176805	A	G
SLCO1B1	*29	N/A	Uncertain Function	FALSE	12	21176804	21176805	chr12:21176805-21176805	A	G
SLCO1B1	*30	N/A	Uncertain Function	FALSE	12	21176804	21176805	chr12:21176805-21176805	A	G
SLCO1B1	*31	N/A	No Function	FALSE	12	21176804	21176805	chr12:21176805-21176805	A	G
SLCO1B1	*32	N/A	Uncertain Function	FALSE	12	21176804	21176805	chr12:21176805-21176805	A	G
SLCO1B1	*33	N/A	Uncertain Function	FALSE	12	21172734	21172735	chr12:21172735-21172735	C	T
SLCO1B1	*34	N/A	Uncertain Function	FALSE	12	21239145	21239146	chr12:21239146-21239146	C	T
SLCO1B1	*36	N/A	Uncertain Function	FALSE	12	21202553	21202554	chr12:21202554-21202554	T	G
SLCO1B1	*37	N/A	Normal Function	FALSE	12	21176804	21176805	chr12:21176805-21176805	A	G
SLCO1B1	*38	N/A	Uncertain Function	FALSE	12	21176871	21176872	chr12:21176872-21176872	G	A
SLCO1B1	*39	N/A	Uncertain Function	FALSE	12	21176804	21176805	chr12:21176805-21176805	A	G
SLCO1B1	*40	N/A	Uncertain Function	FALSE	12	21178615	21178616	chr12:21178616-21178616	T	C
SLCO1B1	*41	N/A	Uncertain Function	FALSE	12	21176898	21176899	chr12:21176899-21176899	G	T
SLCO1B1	*42	N/A	Uncertain Function	FALSE	12	21176804	21176805	chr12:21176805-21176805	A	G
SLCO1B1	*43	N/A	Uncertain Function	FALSE	12	21176804	21176805	chr12:21176805-21176805	A	G
SLCO1B1	*44	N/A	Uncertain Function	FALSE	12	21176804	21176805	chr12:21176805-21176805	A	G
SLCO1B1	*45	N/A	Unknown Function	FALSE	12	21222355	21222356	chr12:21222356-21222356	C	T
SLCO1B1	*46	N/A	No Function	FALSE	12	21176804	21176805	chr12:21176805-21176805	A	G
SLCO1B1	*47	N/A	No Function	FALSE	12	21176804	21176805	chr12:21176805-21176805	A	G
TPMT	*2	N/A	No Function	FALSE	6	18143724	18143725	chr6:18143725-18143725	C	G
TPMT	*3A	N/A	No Function	FALSE	6	18130687	18130688	chr6:18130688-18130688	T	C
TPMT	*3B	N/A	No Function	FALSE	6	18138997	18138998	chr6:18138998-18138998	C	T
TPMT	*3C	N/A	No Function	FALSE	6	18130687	18130688	chr6:18130688-18130688	T	C
TPMT	*4	N/A	No Function	FALSE	6	18130781	18130782	chr6:18130782-18130782	C	T
TPMT	*5	N/A	Uncertain Function	FALSE	6	18147910	18147911	chr6:18147911-18147911	A	G
TPMT	*6	N/A	Uncertain Function	FALSE	6	18133845	18133846	chr6:18133846-18133846	T	A
TPMT	*7	N/A	Uncertain Function	FALSE	6	18130725	18130726	chr6:18130726-18130726	A	C
TPMT	*8	N/A	Uncertain Function	FALSE	6	18130762	18130763	chr6:18130763-18130763	C	T
TPMT	*9	N/A	Uncertain Function	FALSE	6	18143606	18143607	chr6:18143607-18143607	T	G
TPMT	*10	N/A	Uncertain Function	FALSE	6	18139027	18139028	chr6:18139028-18139028	C	G
TPMT	*11	N/A	No Function	FALSE	6	18139689	18139690	chr6:18139690-18139690	C	T
TPMT	*12	N/A	Uncertain Function	FALSE	6	18139710	18139711	chr6:18139711-18139711	G	A
TPMT	*13	N/A	Uncertain Function	FALSE	6	18149045	18149046	chr6:18149046-18149046	T	A
TPMT	*14	N/A	No Function	FALSE	6	18149127	18149128	chr6:18149128-18149128	T	C
TPMT	*15	N/A	No Function	FALSE	6	18133890	18133891	chr6:18133891-18133891	C	T
TPMT	*16	N/A	Uncertain Function	FALSE	6	18138969	18138970	chr6:18138970-18138970	C	T
TPMT	*17	N/A	Uncertain Function	FALSE	6	18149004	18149005	chr6:18149005-18149005	G	C
TPMT	*18	N/A	Uncertain Function	FALSE	6	18147845	18147846	chr6:18147846-18147846	C	T
TPMT	*19	N/A	Uncertain Function	FALSE	6	18143597	18143598	chr6:18143598-18143598	T	G
TPMT	*20	N/A	Uncertain Function	FALSE	6	18130694	18130695	chr6:18130695-18130695	T	C
TPMT	*21	N/A	Uncertain Function	FALSE	6	18147851	18147852	chr6:18147852-18147852	G	C
TPMT	*22	N/A	Uncertain Function	FALSE	6	18138969	18138970	chr6:18138970-18138970	C	G
TPMT	*23	N/A	No Function	FALSE	6	18133884	18133885	chr6:18133885-18133885	G	C
TPMT	*24	N/A	Uncertain Function	FALSE	6	18133847	18133848	chr6:18133848-18133848	C	A
TPMT	*25	N/A	Uncertain Function	FALSE	6	18130772	18130773	chr6:18130773-18130773	A	G
TPMT	*26	N/A	Uncertain Function	FALSE	6	18132136	18132137	chr6:18132137-18132137	A	G
TPMT	*27	N/A	Uncertain Function	FALSE	6	18143643	18143644	chr6:18143644-18143644	A	C
TPMT	*28	N/A	Uncertain Function	FALSE	6	18143613	18143614	chr6:18143614-18143614	C	G
TPMT	*29	N/A	No Function	FALSE	6	18149126	18149127	chr6:18149127-18149127	A	G
TPMT	*30	N/A	Unknown Function	FALSE	6	18149022	18149023	chr6:18149023-18149023	C	T
TPMT	*31	N/A	Uncertain Function	FALSE	6	18132147	18132148	chr6:18132148-18132148	A	G
TPMT	*32	N/A	Uncertain Function	FALSE	6	18143622	18143623	chr6:18143623-18143623	C	T
TPMT	*33	N/A	Uncertain Function	FALSE	6	18138970	18138971	chr6:18138971-18138971	G	A
TPMT	*34	N/A	Uncertain Function	FALSE	6	18143718	18143719	chr6:18143719-18143719	G	A
TPMT	*35	N/A	Unknown Function	FALSE	6	18147856	18147857	chr6:18147857-18147857	A	G
TPMT	*36	N/A	Unknown Function	FALSE	6	18132163	18132164	chr6:18132164-18132164	C	T
TPMT	*37	N/A	Uncertain Function	FALSE	6	18130758	18130759	chr6:18130759-18130759	A	T
TPMT	*38	N/A	Unknown Function	FALSE	6	18133870	18133871	chr6:18133871-18133871	A	G
TPMT	*39	N/A	Uncertain Function	FALSE	6	18147838	18147839	chr6:18147839-18147839	G	A
TPMT	*40	N/A	Uncertain Function	FALSE	6	18130729	18130730	chr6:18130730-18130730	C	T
TPMT	*41	N/A	No Function	FALSE	6	18130687	18130688	chr6:18130688-18130688	T	G
TPMT	*42	N/A	Unknown Function	FALSE	6	18149032	18149033	chr6:18149033-18149033	C	CT
TPMT	*43	N/A	Unknown Function	FALSE	6	18143700	18143701	chr6:18143701-18143701	C	T
TPMT	*44	N/A	Unknown Function	FALSE	6	18133887	18133888	chr6:18133888-18133888	T	C
UGT1A1	*6	N/A	Decreased Function	FALSE	2	233760498	233760499	chr2:233760499-233760499	G	A
UGT1A1	*27	N/A	Decreased Function	FALSE	2	233760973	233760974	chr2:233760974-233760974	C	A
UGT1A1	*28	N/A	Decreased Function	FALSE	2	233760233	233760234	chr2:233760234-233760234	C	CAT
UGT1A1	*36	N/A	Increased Function	FALSE	2	233760233	233760234	chr2:233760234-233760234	CAT	C
UGT1A1	*37	N/A	Decreased Function	FALSE	2	233760233	233760234	chr2:233760234-233760234	C	CATAT
UGT1A1	*80	N/A	Unknown Function	FALSE	2	233759924	233759925	chr2:233759925-233759925	C	T
UGT1A1	*80+*28	N/A	Decreased Function	FALSE	2	233759924	233759925	chr2:233759925-233759925	C	T
UGT1A1	*80+*37	N/A	Decreased Function	FALSE	2	233759924	233759925	chr2:233759925-233759925	C	T
VKORC1	rs9923231	N/A	Unknown Function	FALSE	16	31096368	31096369	chr16:31096369-31096369	C	T
MT-RNR1	m.663A>G		uncertain risk of aminoglycoside-induced hearing loss		M	663	664	chrM:664-664	A	G
MT-RNR1	m.669T>C		uncertain risk of aminoglycoside-induced hearing loss		M	669	670	chrM:670-670	T	C
MT-RNR1	m.747A>G		uncertain risk of aminoglycoside-induced hearing loss		M	747	748	chrM:748-748	A	G
MT-RNR1	m.786G>A		uncertain risk of aminoglycoside-induced hearing loss		M	786	787	chrM:787-787	G	A
MT-RNR1	m.807A>C; m.807A>G		uncertain risk of aminoglycoside-induced hearing loss		M	807	808	chrM:808-808	A	C
MT-RNR1	m.827A>G		normal risk of aminoglycoside-induced hearing loss		M	827	828	chrM:828-828	A	G
MT-RNR1	m.839A>G		uncertain risk of aminoglycoside-induced hearing loss		M	839	840	chrM:840-840	A	G
MT-RNR1	m.896A>G		uncertain risk of aminoglycoside-induced hearing loss		M	896	897	chrM:897-897	A	G
MT-RNR1	m.930A>G		uncertain risk of aminoglycoside-induced hearing loss		M	930	931	chrM:931-931	A	G
MT-RNR1	m.951G>A		uncertain risk of aminoglycoside-induced hearing loss		M	951	952	chrM:952-952	G	A
MT-RNR1	m.960delC		uncertain risk of aminoglycoside-induced hearing loss		M	960	961	chrM:961-961	delC
MT-RNR1	m.961delT; m.961delTinsC(n)		uncertain risk of aminoglycoside-induced hearing loss		M	961	962	chrM:962-962	delT
MT-RNR1	m.961T>G		uncertain risk of aminoglycoside-induced hearing loss		M	961	962	chrM:962-962	T	G
MT-RNR1	m.988G>A		uncertain risk of aminoglycoside-induced hearing loss		M	988	989	chrM:989-989	G	A
MT-RNR1	m.1095T>C		increased risk of aminoglycoside-induced hearing loss		M	1095	1096	chrM:1096-1096	T	C
MT-RNR1	m.1189T>C		uncertain risk of aminoglycoside-induced hearing loss		M	1189	1190	chrM:1190-1190	T	C
MT-RNR1	m.1243T>C		uncertain risk of aminoglycoside-induced hearing loss		M	1243	1244	chrM:1244-1244	T	C
MT-RNR1	m.1494C>T		increased risk of aminoglycoside-induced hearing loss		M	1494	1495	chrM:1495-1495	C	T
MT-RNR1	m.1520T>C		uncertain risk of aminoglycoside-induced hearing loss		M	1520	1521	chrM:1521-1521	T	C
MT-RNR1	m.1537C>T		uncertain risk of aminoglycoside-induced hearing loss		M	1537	1538	chrM:1538-1538	C	T
MT-RNR1	m.1555A>G		increased risk of aminoglycoside-induced hearing loss		M	1555	1556	chrM:1556-1556	A	G
MT-RNR1	m.1556C>T		uncertain risk of aminoglycoside-induced hearing loss		M	1556	1557	chrM:1557-1557	C	T
BCHE	A	c.293A>G			3	165830741	165830742	chr3:165830742-165830742
BCHE	F1	c.812C>T			3	165830222	165830223	chr3:165830223-165830223
BCHE	F2	c.1253G>T			3	165829781	165829782	chr3:165829782-165829782
BCHE	K	c.1699G>A			3	165773492	165773493	chr3:165773493-165773493
BCHE	S1	c.435delTinsAG			3	165830599	165830600	chr3:165830600-165830600
